# Supplementary material for: Proteomic and miRNA Profiles of Exosomes Derived from Myometrial Tissue in Laboring Women
Source: Int J Mol Sci. 2022 Oct 15;23(20):12343. doi: 10.3390/ijms232012343 (PMC9603981; doi:10.3390/ijms232012343)
Supplement: Supplementary file 1 [file ijms-23-12343-s001.zip]

Archive with 1 entries (1 files):
- ijms-1940179-supplementary.xlsx
