# Supplementary material for: Proteomic and miRNA Profiles of Exosomes Derived from Myometrial Tissue in Laboring Women
Source: Int J Mol Sci. 2022 Oct 15;23(20):12343. doi: 10.3390/ijms232012343 (PMC9603981; doi:10.3390/ijms232012343)
Supplement: Supplementary file 1 [file ijms-23-12343-s001.zip › ijms-1940179-supplementary.xlsx]

## Sheet: 1
Supplemental Table S1. Differential expressed proteins in exosomes of myometrial tissues during non-labor and labor.
ID	Gene	TNL-Exo (Abundance）		TL-Exo(Abundance）		P Value	log2FC	Regulation
Q562R1	ACTBL2	108634840	8.21556e+07	0	0	0.000111223	-26.4934	down
Q92876	KLK6	0	0	8.66292e+06	1.45505e+06	0.00310568	21.7595	up
O15488	GYG2	1.15819e+06	795436	0	0	0.00965518	-19.8724	down
P61626	LYZ	0	0	3.41709e+06	1.02597e+06	0.00533855	20.8364	up
P35609	ACTN2	0	0	788009	1.00969e+06	0.0103174	19.7667	up
P51689	ARSD	0	0	261484	403284	0.0255997	18.3089	up
Q8N2S1	LTBP4	240040	652904	0	0	0.0218065	-18.5947	down
P68133	ACTA1	0	0	56649.7	1.34579e+06	0.0330393	18.0749	up
P27701	CD82	0	0	199884	298074	0.0326238	17.8971	up
Q9ULQ1	TPCN1	208416	228101	0	0	0.0357828	-17.7342	down
P12259	F5	2.42311e+06	1.72923e+06	2.5059e+07	1.84076e+07	0.000414215	3.39125	up
P05109	S100A8	111426	114603	838666	859431	0.00682726	2.90936	up
P01031	C5	85119.2	96127.3	311600	1.26996e+06	0.0388937	2.7979	up
Q14314	FGL2	93722.2	227428	0	0	0.0498663	-17.1556	down
P05121	SERPINE1	348528	1.24794e+06	8.60314e+06	2.41133e+06	0.0396523	2.7879	up
P35573	AGL	3.15665e+07	4.83416e+07	892953	2.58507e+06	0.00123891	-4.68433	down
P07996	THBS1	2.53584e+06	1.0953e+07	3.28659e+07	2.3374e+07	0.0339623	2.39482	up
P46976	GYG1	7.24184e+07	2.07987e+07	2.71114e+06	4.02423e+06	0.00557978	-3.55455	down
Q9NYQ8	FAT2	120938	118371	508099	640947	0.0218076	2.25385	up
P18428	LBP	1.35868e+06	1.08891e+06	5.3621e+06	6.05071e+06	0.00205285	2.2274	up
O00468	AGRN	3.00286e+06	3.90044e+06	948210	95638.8	0.0406457	-3.50647	down
P09488	GSTM1	1.23951e+06	1.02503e+06	8.91301e+06	2.4726e+06	0.0416066	2.05825	up
O94886	TMEM63A	457533	638516	3.5991e+06	1.36521e+06	0.0308987	2.03601	up
Q14624	ITIH4	159860	118756	550478	521959	0.0341632	1.9599	up
P04275	VWF	790962	791539	4.03189e+06	2.32909e+06	0.0103919	1.9534	up
P02649	APOE	2.25335e+06	779620	6.19428e+06	3.64344e+06	0.0464692	1.84166	up
P02748	C9	837374	1.61206e+06	2.61021e+06	6.00954e+06	0.0419814	1.76929	up
Q92643	PIGK	1.02344e+06	919727	2.97141e+06	3.13692e+06	0.0079089	1.6539	up
P02671	FGA	8.01808e+06	3.53415e+06	2.15688e+07	1.26789e+07	0.0358172	1.6353	up
P02730	SLC4A1	8.16847e+06	5.73347e+06	2.65519e+07	1.45181e+07	0.0201561	1.52053	up
P02788	LTF	1.02656e+06	610738	1.8047e+06	2.43736e+06	0.0394917	1.40532	up
P02675	FGB	7.20953e+06	4.34763e+06	1.11546e+07	1.77437e+07	0.0309371	1.32933	up
P02792	FTL	4.44284e+06	4.21141e+06	8.69284e+06	1.34178e+07	0.0149142	1.32006	up
Q8IVN8	SBSPON	1.19365e+06	947095	186440	448290	0.0441102	-1.87883	down
Q16787	LAMA3	2.69403e+06	3.27602e+06	1.04538e+06	1.18738e+06	0.0150927	-1.41495	down
P02679	FGG	7.71931e+06	5.35067e+06	1.89642e+07	1.28591e+07	0.0210899	1.28087	up
P02461	COL3A1	1.19953e+06	1.81014e+06	592922	527294	0.0378709	-1.39799	down
P26572	MGAT1	3.34724e+06	3.57529e+06	9.0888e+06	7.51853e+06	0.00989067	1.25675	up
P12429	ANXA3	8904670	6.00414e+06	1.47775e+07	2.06094e+07	0.0208606	1.25502	up
P02763	ORM1	873311	1.39062e+06	2.26812e+06	2.76924e+06	0.047499	1.18534	up
P02749	APOH	9.46221e+06	8.81184e+06	4.29654e+06	2.83793e+06	0.012628	-1.3868	down
Q9P0J0	NDUFA13	3.48395e+06	3.32171e+06	942345	1.86978e+06	0.0414466	-1.35773	down
Q15848	ADIPOQ	4.31649e+06	3.63014e+06	1.21735e+07	6.39962e+06	0.0475654	1.15688	up
P08670	VIM	2.97741e+06	2.034e+06	5.20929e+06	5.572e+06	0.0276349	1.13045	up
P35556	FBN2	8.78904e+07	1.52484e+08	3.70421e+07	5.85336e+07	0.034734	-1.31393	down
P13010	XRCC5	4.08608e+07	5.59099e+07	2.5189e+07	1.9856e+07	0.0204031	-1.09572	down
Q8IW92	GLB1L2	1.72717e+06	1.99037e+06	4.44598e+06	3.43451e+06	0.0311727	1.07558	up
P02794	FTH1	1.56092e+07	2.40175e+07	4.49362e+07	3.70564e+07	0.0283179	1.07556	up
P49184	DNASE1L1	4.50765e+06	5.73547e+06	1.25708e+07	8.02224e+06	0.0481343	0.981858	up
P0DOY2	IGLC2	12792108	1.11766e+07	2.02693e+07	2.34524e+07	0.0250765	0.866651	up
P12956	XRCC6	4.9932e+07	7.95631e+07	3.69228e+07	2.78892e+07	0.0494273	-0.973921	down
P11047	LAMC1	1.43333e+08	1.79112e+08	8.83419e+07	9.6577e+07	0.0462309	-0.794656	down

## Sheet: 2
Supplemental Table S2. Enriched GO biological processes of differential expressed proteins in exosomes of myometrial tissues during non-labor and labor.
Upregulated proteins	Category	Term	Count	%	P Value	Genes
	GOTERM_BP_DIRECT	GO:0002576~platelet degranulation	10	28.5714	3.62143e-13	P02671, P35609, Q14624, P12259, P02679, P05121, P04275, P02675, P02763, P07996
	GOTERM_BP_DIRECT	GO:0043312~neutrophil degranulation	9	25.7143	8.69743e-07	P02792, P49184, P05109, O94886, P12429, P02788, P61626, P02763, P02794
	GOTERM_BP_DIRECT	GO:0002224~toll-like receptor signaling pathway	5	14.2857	1.13892e-06	P02671, P18428, P05109, P02679, P02675
	GOTERM_BP_DIRECT	GO:0042730~fibrinolysis	4	11.4286	4.59544e-06	P02671, P02679, P05121, P02675
	GOTERM_BP_DIRECT	GO:0007596~blood coagulation	6	17.1429	1.51681e-05	P02671, P12259, P02679, P04275, P02675, P02730
	GOTERM_BP_DIRECT	GO:2000352~negative regulation of endothelial cell apoptotic process	4	11.4286	2.8269e-05	P02671, P02679, P05121, P02675
	GOTERM_BP_DIRECT	GO:1902042~negative regulation of extrinsic apoptotic signaling pathway via death domain receptors	4	11.4286	3.33252e-05	P02671, P02679, P05121, P02675
	GOTERM_BP_DIRECT	GO:0072378~blood coagulation, fibrin clot formation	3	8.57143	5.53593e-05	P02671, P02679, P02675
	GOTERM_BP_DIRECT	GO:0030198~extracellular matrix organization	6	17.1429	6.30889e-05	P02671, P02679, P05121, P04275, P02675, P07996
	GOTERM_BP_DIRECT	GO:0090277~positive regulation of peptide hormone secretion	3	8.57143	0.00011826	P02671, P02679, P02675
	GOTERM_BP_DIRECT	GO:0051592~response to calcium ion	4	11.4286	0.000138548	P02671, P02679, P02675, P07996
	GOTERM_BP_DIRECT	GO:0031639~plasminogen activation	3	8.57143	0.00014439	P02671, P02679, P02675
	GOTERM_BP_DIRECT	GO:0051258~protein polymerization	3	8.57143	0.000238161	P02671, P02679, P02675
	GOTERM_BP_DIRECT	GO:0034116~positive regulation of heterotypic cell-cell adhesion	3	8.57143	0.00031341	P02671, P02679, P02675
	GOTERM_BP_DIRECT	GO:0050829~defense response to Gram-negative bacterium	4	11.4286	0.000466908	P18428, P02788, P05121, P61626
	GOTERM_BP_DIRECT	GO:0006826~iron ion transport	3	8.57143	0.000494187	P02792, P02788, P02794
	GOTERM_BP_DIRECT	GO:0019835~cytolysis	3	8.57143	0.000545643	P01031, P02748, P61626
	GOTERM_BP_DIRECT	GO:0045921~positive regulation of exocytosis	3	8.57143	0.000656014	P02671, P02679, P02675
	GOTERM_BP_DIRECT	GO:0034622~cellular macromolecular complex assembly	3	8.57143	0.000714914	P02671, P02679, P02675
	GOTERM_BP_DIRECT	GO:0030168~platelet activation	4	11.4286	0.000807332	P02671, P02679, P04275, P02675
	GOTERM_BP_DIRECT	GO:0045907~positive regulation of vasoconstriction	3	8.57143	0.00170214	P02671, P02679, P02675
	GOTERM_BP_DIRECT	GO:0030049~muscle filament sliding	3	8.57143	0.00179485	P08670, P35609, P68133
	GOTERM_BP_DIRECT	GO:0044267~cellular protein metabolic process	4	11.4286	0.0019208	P02671, P02649, P12259, P02679
	GOTERM_BP_DIRECT	GO:0006953~acute-phase response	3	8.57143	0.00198734	P18428, Q14624, P02763
	GOTERM_BP_DIRECT	GO:1900026~positive regulation of substrate adhesion-dependent cell spreading	3	8.57143	0.00229362	P02671, P02679, P02675
	GOTERM_BP_DIRECT	GO:0045766~positive regulation of angiogenesis	4	11.4286	0.00234932	P01031, P12429, P05121, P07996
	GOTERM_BP_DIRECT	GO:0070527~platelet aggregation	3	8.57143	0.00250943	P02671, P02679, P02675
	GOTERM_BP_DIRECT	GO:0045087~innate immune response	6	17.1429	0.00291998	P02671, P18428, P05109, P02788, P0DOY2, P02675
	GOTERM_BP_DIRECT	GO:0050714~positive regulation of protein secretion	3	8.57143	0.00333696	P02671, P02679, P02675
	GOTERM_BP_DIRECT	GO:0019730~antimicrobial humoral response	3	8.57143	0.00385958	P05109, P02788, P61626
	GOTERM_BP_DIRECT	GO:0006954~inflammatory response	5	14.2857	0.00420343	P01031, P05109, P61626, P02763, P07996
	GOTERM_BP_DIRECT	GO:0032757~positive regulation of interleukin-8 production	3	8.57143	0.00501113	P18428, Q15848, P05121
	GOTERM_BP_DIRECT	GO:0070374~positive regulation of ERK1 and ERK2 cascade	4	11.4286	0.00615032	P02671, P02649, P02679, P02675
	GOTERM_BP_DIRECT	GO:0042742~defense response to bacterium	4	11.4286	0.00637714	P05109, P12429, P0DOY2, P61626
	GOTERM_BP_DIRECT	GO:0032720~negative regulation of tumor necrosis factor production	3	8.57143	0.00717657	P18428, Q15848, P02763
	GOTERM_BP_DIRECT	GO:1990000~amyloid fibril formation	3	8.57143	0.00969281	P02671, P02788, P61626
	GOTERM_BP_DIRECT	GO:0010757~negative regulation of plasminogen activation	2	5.71429	0.00988333	P05121, P07996
	GOTERM_BP_DIRECT	GO:0043152~induction of bacterial agglutination	2	5.71429	0.00988333	P02671, P02675
	GOTERM_BP_DIRECT	GO:0006880~intracellular sequestering of iron ion	2	5.71429	0.00988333	P02792, P02794
	GOTERM_BP_DIRECT	GO:0006956~complement activation	3	8.57143	0.0107508	P01031, P02748, P0DOY2
	GOTERM_BP_DIRECT	GO:0032760~positive regulation of tumor necrosis factor production	3	8.57143	0.0130125	P18428, P02763, P07996
	GOTERM_BP_DIRECT	GO:0007160~cell-matrix adhesion	3	8.57143	0.0132492	P02671, P02679, P02675
	GOTERM_BP_DIRECT	GO:0030449~regulation of complement activation	3	8.57143	0.0147084	P01031, P02748, P0DOY2
	GOTERM_BP_DIRECT	GO:0050830~defense response to Gram-positive bacterium	3	8.57143	0.015463	P18428, P02788, P61626
	GOTERM_BP_DIRECT	GO:0051918~negative regulation of fibrinolysis	2	5.71429	0.0164196	P05121, P07996
	GOTERM_BP_DIRECT	GO:0002544~chronic inflammatory response	2	5.71429	0.0164196	P05109, P07996
	GOTERM_BP_DIRECT	GO:0042982~amyloid precursor protein metabolic process	2	5.71429	0.0180471	P02649, Q92876
	GOTERM_BP_DIRECT	GO:0043687~post-translational protein modification	4	11.4286	0.0190208	P02671, P02649, P12259, P02679
	GOTERM_BP_DIRECT	GO:0034145~positive regulation of toll-like receptor 4 signaling pathway	2	5.71429	0.019672	P18428, P02788
	GOTERM_BP_DIRECT	GO:0030195~negative regulation of blood coagulation	2	5.71429	0.022914	P02649, P05121
	GOTERM_BP_DIRECT	GO:0030194~positive regulation of blood coagulation	2	5.71429	0.0245311	P05121, P07996
	GOTERM_BP_DIRECT	GO:0010951~negative regulation of endopeptidase activity	3	8.57143	0.0257506	P01031, Q14624, P05121
	GOTERM_BP_DIRECT	GO:0072659~protein localization to plasma membrane	3	8.57143	0.0270271	Q15848, P35609, P02730
	GOTERM_BP_DIRECT	GO:0014002~astrocyte development	2	5.71429	0.0277576	P05109, P08670
	GOTERM_BP_DIRECT	GO:0006957~complement activation, alternative pathway	2	5.71429	0.0277576	P01031, P02748
	GOTERM_BP_DIRECT	GO:0006958~complement activation, classical pathway	3	8.57143	0.0280012	P01031, P02748, P0DOY2
	GOTERM_BP_DIRECT	GO:0031589~cell-substrate adhesion	2	5.71429	0.0325778	Q9NYQ8, P04275
	GOTERM_BP_DIRECT	GO:0043032~positive regulation of macrophage activation	2	5.71429	0.0325778	P18428, P07996
	GOTERM_BP_DIRECT	GO:0071222~cellular response to lipopolysaccharide	3	8.57143	0.0392369	P18428, P08670, P05121
	GOTERM_BP_DIRECT	GO:0010596~negative regulation of endothelial cell migration	2	5.71429	0.0405602	P02649, P07996
	GOTERM_BP_DIRECT	GO:0010875~positive regulation of cholesterol efflux	2	5.71429	0.0437353	Q15848, P02649
Downregulated proteins	GOTERM_BP_DIRECT	GO:0030198~extracellular matrix organization	5	29.4118	3.87006e-05	P02461, Q16787, O00468, P11047, P35556
	GOTERM_BP_DIRECT	GO:0005978~glycogen biosynthetic process	3	17.6471	0.000128424	P35573, O15488, P46976
	GOTERM_BP_DIRECT	GO:0009888~tissue development	3	17.6471	0.000328868	Q16787, O00468, P11047
	GOTERM_BP_DIRECT	GO:0043312~neutrophil degranulation	5	29.4118	0.000417265	Q14314, P13010, P35573, P12956, P46976
	GOTERM_BP_DIRECT	GO:0071475~cellular hyperosmotic salinity response	2	11.7647	0.00232402	P13010, P12956
	GOTERM_BP_DIRECT	GO:0009887~animal organ morphogenesis	3	17.6471	0.00506013	Q16787, O00468, P11047
	GOTERM_BP_DIRECT	GO:0075713~establishment of integrated proviral latency	2	11.7647	0.00618619	P13010, P12956
	GOTERM_BP_DIRECT	GO:0048660~regulation of smooth muscle cell proliferation	2	11.7647	0.00849678	P13010, P12956
	GOTERM_BP_DIRECT	GO:0071481~cellular response to X-ray	2	11.7647	0.00849678	P13010, P12956
	GOTERM_BP_DIRECT	GO:0048251~elastic fiber assembly	2	11.7647	0.00926587	P02461, Q8N2S1
	GOTERM_BP_DIRECT	GO:0031581~hemidesmosome assembly	2	11.7647	0.00926587	Q16787, P11047
	GOTERM_BP_DIRECT	GO:0071480~cellular response to gamma radiation	2	11.7647	0.0237731	P13010, P12956
	GOTERM_BP_DIRECT	GO:0002218~activation of innate immune response	2	11.7647	0.0237731	P13010, P12956
	GOTERM_BP_DIRECT	GO:0000723~telomere maintenance	2	11.7647	0.0380819	P13010, P12956
	GOTERM_BP_DIRECT	GO:0032481~positive regulation of type I interferon production	2	11.7647	0.0418147	P13010, P12956
	GOTERM_BP_DIRECT	GO:0045860~positive regulation of protein kinase activity	2	11.7647	0.0455339	P13010, P12956
GO, Gene Ontology

## Sheet: 3
Supplemental Table S3. Enriched KEGG pathways of differential expressed proteins in exosomes of myometrial tissues during non-labor and labor.
Category	Term	Count	%	P Value	Genes
KEGG_PATHWAY	hsa04610:Complement and coagulation cascades	8	15.3846	4.62007e-08	P02671, P01031, P02748, P12259, P02679, P05121, P04275, P02675
KEGG_PATHWAY	hsa04512:ECM-receptor interaction	5	9.61538	0.000467721	Q16787, P04275, P07996, P11047, O00468
KEGG_PATHWAY	hsa04611:Platelet activation	5	9.61538	0.00169169	P02671, P02461, P02679, P04275, P02675
KEGG_PATHWAY	hsa05171:Coronavirus disease - COVID-19	6	11.5385	0.00258911	P02671, P01031, P02748, P02679, P04275, P02675
KEGG_PATHWAY	hsa04613:Neutrophil extracellular trap formation	5	9.61538	0.00780719	P02671, P01031, P02679, P04275, P02675
KEGG_PATHWAY	hsa05146:Amoebiasis	4	7.69231	0.00870645	P02461, Q16787, P02748, P11047
KEGG_PATHWAY	hsa00500:Starch and sucrose metabolism	3	5.76923	0.00982636	P35573, O15488, P46976
KEGG_PATHWAY	hsa04115:p53 signaling pathway	3	5.76923	0.03723	P05121, P27701, P07996

## Sheet: 4
Supplemental Table S4. Differential expressed miRNAs in exosomes of myometrial tissues during non-labor and labor.
ID	TNL-Exo		TL-Exo		P Value	log2FC	Regulation
miR-203a-3p	51.56	14.87	680.55	36.75	0.00551692	3.25848	up
miR-205-5p	1.56	1.35	186.54	0	0.00173388	5.60097	up
miR-3613-5p	18.75	20.28	26.65	128.61	0.042437	2.06458	up
miR-363-3p	4.69	13.52	0	0	0.0416216	-5.438	down
miR-585-3p	14.06	6.76	0	0	0.0288747	-5.58465	down

## Sheet: 5
Supplemental Table S5. miRNAs specifically produced by HMSMCs and HUVECs.
HMSMCs	HUVECs
miR-125b-1-3p	miR-3916
miR-337-5p	miR-3622a-5p
miR-503-5p	miR-873-5p
miR-4467	miR-4674
miR-6769a-3p	miR-5698
miR-296-3p	miR-6740-5p
miR-574-5p	miR-5196-3p
miR-125a-3p	miR-663a
miR-665	miR-6824-5p
miR-125b-2-3p	miR-675-3p
miR-1270	miR-378e
miR-22-5p	miR-6763-5p
miR-4301	miR-378d
miR-487b-5p	miR-6889-5p
miR-337-3p	miR-4463
miR-1262	miR-6793-5p
miR-4436b-3p	miR-4748
miR-328-5p	miR-6767-5p
miR-6821-5p	miR-1915-3p
miR-1228-3p	miR-675-5p
miR-585-3p	miR-1303
miR-490-5p	miR-8052
miR-1226-3p	miR-4721
miR-3682-3p	miR-4763-3p
miR-376a-3p	miR-378g
miR-376b-3p	miR-10400-3p
miR-145-3p	miR-92a-1-5p
miR-1271-5p	miR-378f
miR-330-3p	miR-4535
miR-543	miR-383-5p
miR-6724-5p	miR-1291
miR-329-3p	miR-4646-5p
miR-4326	miR-4253
miR-424-3p	miR-3187-5p
miR-495-3p	miR-153-3p
miR-1180-5p	miR-548b-3p
miR-887-3p	miR-6867-3p
miR-21-3p	miR-378h
miR-130b-3p	miR-6085
miR-1297	miR-4741
miR-299-3p	miR-499a-5p
miR-431-3p	miR-378b
miR-28-5p	miR-187-3p
miR-214-5p	miR-4787-3p
miR-450a-5p	miR-4313
miR-365a-5p	miR-219a-5p
miR-1185-2-3p	miR-4485-5p
miR-1287-5p	miR-10401-5p
miR-376a-5p
miR-1185-1-3p
miR-323b-3p
miR-377-5p
miR-889-3p
miR-758-3p
miR-589-3p
miR-23b-5p
let-7a-3p
miR-2277-3p
miR-345-5p
miR-500a-5p
miR-382-3p
miR-495-5p
miR-708-3p
miR-877-3p
miR-128-1-5p
miR-6827-5p
miR-7976
miR-487a-5p
miR-4775
miR-455-3p
miR-3173-5p
miR-655-3p
miR-539-3p
miR-4324
miR-6820-5p
miR-331-5p
miR-100-3p
miR-548k
miR-887-5p
miR-874-5p
miR-548aq-3p
miR-500b-5p
miR-450a-2-3p
miR-376a-2-5p
miR-2278
miR-29b-2-5p
miR-4667-3p
miR-411-3p
miR-30b-3p
miR-582-3p
miR-34b-3p
miR-1538
miR-4636
miR-619-5p
miR-4288
miR-130a-5p
miR-433-3p
miR-576-3p
miR-192-3p
miR-6727-5p
miR-590-5p
miR-4492
miR-4662a-5p
miR-10396b-5p
miR-3913-5p
miR-497-3p
let-7f-2-3p
miR-937-5p
miR-2277-5p
miR-18a-3p
miR-548j-5p
miR-1236-5p
miR-6507-5p
miR-216a-5p
miR-3617-5p
miR-380-5p
miR-4763-5p
miR-5194
miR-551b-5p
miR-3925-5p
miR-668-3p
miR-5787
miR-1207-5p
miR-6880-5p
miR-548p
miR-582-5p
miR-6810-5p
miR-548i
miR-641
miR-5699-5p
miR-548u
miR-6779-5p
miR-4999-5p
miR-4802-5p
miR-545-5p
miR-940
miR-3129-5p
let-7a-2-3p
miR-4497
miR-4683
miR-8089
miR-4420
miR-548e-5p
miR-873-3p
miR-548ah-3p
miR-6133
let-7f-1-3p
miR-4500
miR-4656
miR-6862-5p
miR-548z
miR-4658
miR-548az-3p
miR-544a
miR-346
miR-1537-3p
HMSMCs, human myometrial smooth muscle cells; HUVECs, human umbilical vein endothelial cells

## Sheet: 6
Supplemental Table S6. GO biological processes analysis of the top 3 miRNAs with the highest expression levels in HMSMCs specific miRNAs.
miRNA	Category	Term	Count	%	PValue	Genes
miR-125b-1-3p	GOTERM_BP_DIRECT	GO:0071560~cellular response to transforming growth factor beta stimulus	5	4.2735	0.0005127	ZEB1, PDE3A, ABL1, NR3C1, IGF1R
	GOTERM_BP_DIRECT	GO:0008285~negative regulation of cell proliferation	10	8.54701	0.00119531	APP, MYOCD, RIPPLY3, ZEB1, BCL11B, FTH1, TP53INP1, NF2, SOD2, FGFRL1
	GOTERM_BP_DIRECT	GO:0097062~dendritic spine maintenance	3	2.5641	0.00170349	PRNP, CTTN, IGF1R
	GOTERM_BP_DIRECT	GO:1900272~negative regulation of long-term synaptic potentiation	3	2.5641	0.00239798	PRNP, APP, ABL1
	GOTERM_BP_DIRECT	GO:0009048~dosage compensation by inactivation of X chromosome	3	2.5641	0.00278728	UPF1, RBM15, LRIF1
	GOTERM_BP_DIRECT	GO:0071361~cellular response to ethanol	3	2.5641	0.00364838	GLRA2, TP53INP1, SOD2
	GOTERM_BP_DIRECT	GO:0000398~mRNA splicing, via spliceosome	7	5.98291	0.00378673	RBM15, SNRNP70, U2AF2, HNRNPR, SRSF4, HNRNPC, PRPF8
	GOTERM_BP_DIRECT	GO:0006892~post-Golgi vesicle-mediated transport	4	3.4188	0.00439577	APP, FTH1, CLTC, BLOC1S3
	GOTERM_BP_DIRECT	GO:0001649~osteoblast differentiation	5	4.2735	0.00448085	BMPR2, CREB3L1, CLTC, CAT, HNRNPC
	GOTERM_BP_DIRECT	GO:0016032~viral process	9	7.69231	0.00567797	UPF1, MAVS, RAD50, RBM15, EIF1AX, CREB3L1, EP300, IGF1R, EIF4G1
	GOTERM_BP_DIRECT	GO:0030500~regulation of bone mineralization	3	2.5641	0.00749528	NBR1, S1PR1, IFITM5
	GOTERM_BP_DIRECT	GO:0045944~positive regulation of transcription from RNA polymerase II promoter	15	12.8205	0.00794137	APP, MYOCD, BMPR2, BCL11B, CD81, NR2C2, NR3C1, FLI1, MAVS, ZEB1, CREB3L1, PRDM16, S1PR1, ABL1, EP300
	GOTERM_BP_DIRECT	GO:0000122~negative regulation of transcription from RNA polymerase II promoter	13	11.1111	0.00825199	APP, MYOCD, USP9X, IRF2BP2, NR2C2, SLA2, NR3C1, RIPPLY3, ZEB1, CREB3L1, PRDM16, EP300, GTF2IRD1
	GOTERM_BP_DIRECT	GO:0046686~response to cadmium ion	3	2.5641	0.0102461	PRNP, CAT, SOD2
	GOTERM_BP_DIRECT	GO:0009410~response to xenobiotic stimulus	6	5.12821	0.0114376	BLOC1S3, CAT, PDE3A, ABL1, SOD2, PFAS
	GOTERM_BP_DIRECT	GO:0048147~negative regulation of fibroblast proliferation	3	2.5641	0.0133753	FTH1, TP53INP1, SOD2
	GOTERM_BP_DIRECT	GO:0045931~positive regulation of mitotic cell cycle	3	2.5641	0.0142146	APP, ABL1, PRKCA
	GOTERM_BP_DIRECT	GO:0001922~B-1 B cell homeostasis	2	1.7094	0.0169592	ABL1, TNFAIP3
	GOTERM_BP_DIRECT	GO:0060412~ventricular septum morphogenesis	3	2.5641	0.0177912	BMPR2, RBM15, FGFRL1
	GOTERM_BP_DIRECT	GO:0030036~actin cytoskeleton organization	5	4.2735	0.0195048	INF2, ABL1, NF2, SPTAN1, SPTBN1
	GOTERM_BP_DIRECT	GO:0008380~RNA splicing	5	4.2735	0.0236403	MBNL1, U2AF2, SRSF4, HNRNPC, PRPF8
	GOTERM_BP_DIRECT	GO:1901216~positive regulation of neuron death	3	2.5641	0.0237852	PRNP, APP, ABL1
	GOTERM_BP_DIRECT	GO:0046632~alpha-beta T cell differentiation	2	1.7094	0.0281067	BCL11B, ABL1
	GOTERM_BP_DIRECT	GO:0051150~regulation of smooth muscle cell differentiation	2	1.7094	0.0281067	MYOCD, ZEB1
	GOTERM_BP_DIRECT	GO:1904646~cellular response to beta-amyloid	3	2.5641	0.0281763	PRNP, APP, IGF1R
	GOTERM_BP_DIRECT	GO:0051091~positive regulation of sequence-specific DNA binding transcription factor activity	4	3.4188	0.0304357	APP, MYOCD, MAVS, EP300
	GOTERM_BP_DIRECT	GO:0000187~activation of MAPK activity	4	3.4188	0.0304357	APP, CD81, PEA15, ERP29
	GOTERM_BP_DIRECT	GO:0006397~mRNA processing	5	4.2735	0.0305424	MBNL1, U2AF2, HNRNPR, SRSF4, PRPF8
	GOTERM_BP_DIRECT	GO:0033591~response to L-ascorbic acid	2	1.7094	0.0336334	CAT, SOD2
	GOTERM_BP_DIRECT	GO:0071947~protein deubiquitination involved in ubiquitin-dependent protein catabolic process	2	1.7094	0.039129	USP9X, TNFAIP3
	GOTERM_BP_DIRECT	GO:0007050~cell cycle arrest	4	3.4188	0.0402703	PRNP, HEPACAM, TP53INP1, ABL1
	GOTERM_BP_DIRECT	GO:0014823~response to activity	3	2.5641	0.040422	ZEB1, CAT, SOD2
	GOTERM_BP_DIRECT	GO:0043525~positive regulation of neuron apoptotic process	3	2.5641	0.0417396	PRNP, APP, ABL1
	GOTERM_BP_DIRECT	GO:0007611~learning or memory	3	2.5641	0.048564	PRNP, APP, EP300
	GOTERM_BP_DIRECT	GO:0000278~mitotic cell cycle	4	3.4188	0.0489901	DYNC1H1, CLTC, ABL1, POLE
miR-337-5p	GOTERM_BP_DIRECT	GO:0007611~learning or memory	5	5.31915	0.000216239	PRNP, PTEN, EP300, MAPK1, MAPT
	GOTERM_BP_DIRECT	GO:0031663~lipopolysaccharide-mediated signaling pathway	4	4.25532	0.00071897	LYN, SCARB1, MAPK1, TLR4
	GOTERM_BP_DIRECT	GO:0050731~positive regulation of peptidyl-tyrosine phosphorylation	5	5.31915	0.00113879	PRNP, ANGPT1, PTPN11, NOD2, AGT
	GOTERM_BP_DIRECT	GO:0000187~activation of MAPK activity	5	5.31915	0.00250572	MAPK1, PTPN11, NOD2, TLR4, AGT
	GOTERM_BP_DIRECT	GO:0030097~hemopoiesis	4	4.25532	0.00321234	FLCN, ANGPT1, GLRX5, MKNK2
	GOTERM_BP_DIRECT	GO:0045944~positive regulation of transcription from RNA polymerase II promoter	14	14.8936	0.00428559	BCL11A, ZBTB38, NOD2, HIF1A, ATAD2B, FLCN, ZEB1, ZFP64, HIVEP1, NCK2, EP300, FOSB, TLR4, TEAD1
	GOTERM_BP_DIRECT	GO:1900034~regulation of cellular response to heat	4	4.25532	0.00590326	NUP62, EP300, MAPK1, MAPT
	GOTERM_BP_DIRECT	GO:0006883~cellular sodium ion homeostasis	3	3.19149	0.00624814	SCNN1G, ATP1A4, AGT
	GOTERM_BP_DIRECT	GO:0001933~negative regulation of protein phosphorylation	4	4.25532	0.00679225	LYN, PRNP, ANGPT1, PTEN
	GOTERM_BP_DIRECT	GO:0008543~fibroblast growth factor receptor signaling pathway	4	4.25532	0.00726496	TIA1, KIF16B, MAPK1, PTPN11
	GOTERM_BP_DIRECT	GO:0070373~negative regulation of ERK1 and ERK2 cascade	4	4.25532	0.00800981	LYN, FLCN, PTEN, TLR4
	GOTERM_BP_DIRECT	GO:1900017~positive regulation of cytokine production involved in inflammatory response	3	3.19149	0.0083523	NOD2, HIF1A, TLR4
	GOTERM_BP_DIRECT	GO:0007399~nervous system development	7	7.44681	0.0102628	ZEB1, NAB1, PTEN, EP300, MTR, ARHGAP26, TEAD1
	GOTERM_BP_DIRECT	GO:0010628~positive regulation of gene expression	8	8.51064	0.0115079	ANGPT1, BCL11A, EPHX2, PTEN, MAPK1, HIF1A, TLR4, WNT3
	GOTERM_BP_DIRECT	GO:0014873~response to muscle activity involved in regulation of muscle adaptation	2	2.12766	0.0141973	PRKAG3, AGT
	GOTERM_BP_DIRECT	GO:0007166~cell surface receptor signaling pathway	6	6.38298	0.0158014	FCGR2A, NUP62, MKNK2, ATP1A4, MAPK1, AGT
	GOTERM_BP_DIRECT	GO:0030168~platelet activation	4	4.25532	0.0159498	LYN, RAP2B, MAPK1, PTPN11
	GOTERM_BP_DIRECT	GO:0006110~regulation of glycolytic process	3	3.19149	0.0185858	NUP62, EP300, HIF1A
	GOTERM_BP_DIRECT	GO:0032497~detection of lipopolysaccharide	2	2.12766	0.0188853	SCARB1, TLR4
	GOTERM_BP_DIRECT	GO:0006475~internal protein amino acid acetylation	2	2.12766	0.0188853	EP300, MAPT
	GOTERM_BP_DIRECT	GO:0038127~ERBB signaling pathway	2	2.12766	0.0188853	MAPK1, PTPN11
	GOTERM_BP_DIRECT	GO:0002902~regulation of B cell apoptotic process	2	2.12766	0.0188853	LYN, PTEN
	GOTERM_BP_DIRECT	GO:0048659~smooth muscle cell proliferation	2	2.12766	0.0188853	PTPN11, AGT
	GOTERM_BP_DIRECT	GO:0043407~negative regulation of MAP kinase activity	3	3.19149	0.0193909	LYN, NUP62, AGT
	GOTERM_BP_DIRECT	GO:0032689~negative regulation of interferon-gamma production	3	3.19149	0.0193909	PRNP, NOD2, TLR4
	GOTERM_BP_DIRECT	GO:0010976~positive regulation of neuron projection development	4	4.25532	0.0222498	LYN, BCL11A, EP300, AGT
	GOTERM_BP_DIRECT	GO:0070374~positive regulation of ERK1 and ERK2 cascade	5	5.31915	0.0231185	ANGPT1, PTEN, PTPN11, NOD2, TLR4
	GOTERM_BP_DIRECT	GO:0007173~epidermal growth factor receptor signaling pathway	3	3.19149	0.0236299	KIF16B, NCK2, PTPN11
	GOTERM_BP_DIRECT	GO:0016032~viral process	7	7.44681	0.0255185	LYN, SLC20A1, NUP62, EP300, MAPK1, COPS7A, ZMYND11
	GOTERM_BP_DIRECT	GO:0046578~regulation of Ras protein signal transduction	2	2.12766	0.0328174	FLCN, NUP62
	GOTERM_BP_DIRECT	GO:0034136~negative regulation of toll-like receptor 2 signaling pathway	2	2.12766	0.0328174	LYN, NOD2
	GOTERM_BP_DIRECT	GO:0030641~regulation of cellular pH	2	2.12766	0.0328174	ATP1A4, MAPK1
	GOTERM_BP_DIRECT	GO:0032731~positive regulation of interleukin-1 beta production	3	3.19149	0.0372649	NOD2, MEFV, TLR4
	GOTERM_BP_DIRECT	GO:1903071~positive regulation of ER-associated ubiquitin-dependent protein catabolic process	2	2.12766	0.0374178	UBQLN1, UBQLN2
	GOTERM_BP_DIRECT	GO:0030336~negative regulation of cell migration	4	4.25532	0.0383565	FLCN, RAP2B, ABHD2, PTEN
	GOTERM_BP_DIRECT	GO:0010595~positive regulation of endothelial cell migration	3	3.19149	0.0394094	SCARB1, ANGPT1, AGT
	GOTERM_BP_DIRECT	GO:0060020~Bergmann glial cell differentiation	2	2.12766	0.0419965	MAPK1, PTPN11
	GOTERM_BP_DIRECT	GO:1901224~positive regulation of NIK/NF-kappaB signaling	3	3.19149	0.043835	EP300, NOD2, TLR4
	GOTERM_BP_DIRECT	GO:0051092~positive regulation of NF-kappaB transcription factor activity	4	4.25532	0.0488225	EP300, NOD2, TLR4, AGT
miR-503-5p	GOTERM_BP_DIRECT	GO:0006468~protein phosphorylation	55	5.62948	3.00451e-08	APP, CCNT1, PRKAG1, AATK, PRKAG2, MYLK, IKBKB, CCND1, FASTK, AKT3, CHEK1, TLK1, PRKACA, PRKCG, BRD2, MAP4K2, STRADA, DYRK1A, DYRK1B, ADAM10, CASK, PHKA1, BCR, ILF3, CCNE1, BIRC5, SIK1, ULK1, SQSTM1, PIK3R4, PIK3R1, PPM1D, PRKCZ, STK35, CCL5, MKNK1, PAK3, FNIP2, MARK1, MAPK3, CDK17, SMAD2, NEK9, DMPK, INSR, EIF2AK2, ACVR2B, HIPK2, PAN3, TAOK1, WNK3, POMK, CDK12, BMPR1B, FGFR1
	GOTERM_BP_DIRECT	GO:0000122~negative regulation of transcription from RNA polymerase II promoter	83	8.49539	2.25972e-07	APP, BTG2, RIF1, WWC1, NKAP, EHMT1, OTUD7B, PRDM1, CDC73, GLI2, SOX3, CCND3, SALL1, FGF9, CCND1, VPS72, MYB, JARID2, ZNF202, TLE4, ZBTB39, ZNF282, RPL23, USP2, ZBTB32, ARID5B, ZBTB34, FOXL2, HNF1A, ZBTB33, HCFC2, ZHX1, HIC1, PPM1A, SMO, CCNE1, TBL1XR1, TFEC, IRF2, ATF7, SQSTM1, CBFB, MAGED1, CUL3, MAZ, FOXK1, GATA3, PURA, NSD1, SAP30L, FNIP2, ZNF620, RREB1, TFAP2A, HEXIM1, SMAD2, TCF7L2, ZFHX3, C…
	GOTERM_BP_DIRECT	GO:0006661~phosphatidylinositol biosynthetic process	17	1.74002	7.21212e-07	ARF3, PI4K2B, MTMR2, DGKE, MTMR3, PLEKHA1, MBOAT7, SACM1L, PIK3R4, OCRL, PIK3R1, FGF2, PIK3R6, RAB14, IMPA1, SBF1, CDIPT
	GOTERM_BP_DIRECT	GO:0008543~fibroblast growth factor receptor signaling pathway	17	1.74002	1.7314e-06	KL, FGF2, CRKL, EXT1, SETX, FGF7, SPRED1, FGF8, RAB14, FGF9, POLR2A, FAT4, HNRNPA1, FGFR4, FGFR3, FGFR1, MAPK3
	GOTERM_BP_DIRECT	GO:0045893~positive regulation of transcription, DNA-templated	60	6.14125	4.36857e-06	WWC1, RORA, HOXC13, FGF2, GLI2, IKBKB, MED12, ING5, FGF7, SALL1, MYB, NOS1, BTRC, TEAD1, KCNH2, MAP2K2, DYRK1A, DYRK1B, ARID5B, FOXL2, HNF1A, HCFC2, DNM2, PPM1A, ILF3, TBL1XR1, ZNF516, SRCAP, MAGED1, SRC, MAZ, CREBL2, PBXIP1, FOXK1, GATA3, ARNTL2, SERTAD3, NSD1, TP53INP1, GPBP1L1, NDP, ZNF423, RREB1, TRIM44, WNT4, TFAP2A, SMAD2, NPM1, ZFHX3, INSR, HMGA2, IGF1, SMARCA1, PML, HIPK2, COL1A1, KLF7, M…
	GOTERM_BP_DIRECT	GO:0051726~regulation of cell cycle	31	3.17298	6.41445e-06	CDKN1A, CCNF, DOT1L, FGF2, ING5, VPS72, AKT2, ZNF703, TP53INP1, BTRC, PRKACA, CDK17, HSPA8, ZFHX3, CSNK2A2, DHCR24, PUM1, CDC25A, HIPK2, UHMK1, BCR, RBL2, FBXL8, PPM1A, MRGBP, SON, CCNE2, CCNE1, CCNG2, BIRC5, CDK12
	GOTERM_BP_DIRECT	GO:0018105~peptidyl-serine phosphorylation	24	2.4565	9.22768e-06	PRKCG, DMPK, SRC, CSNK2A2, DYRK1A, DYRK1B, TTK, CDC7, PRKCZ, HIPK2, TTBK2, UHMK1, IKBKB, RPS6KA3, AKT2, MKNK1, AKT3, BCL2, TLK1, RICTOR, ULK1, PRKACA, MARK1, MAPK3
	GOTERM_BP_DIRECT	GO:0043066~negative regulation of apoptotic process	49	5.01535	2.10243e-05	CDKN1A, DDX3X, ZFAND6, CDC73, IGF1R, GLI2, IKBKB, RPS6KA3, CCND2, NNT, ARHGDIA, AKT2, KIFAP3, ANXA4, ADAM10, SMO, NAA35, BIRC5, VDAC1, SQSTM1, SRC, PIK3R1, FSTL1, PRKCZ, UNG, FLNA, TXNDC5, MCL1, TFAP2A, NPM1, BCL11B, CBX4, RHBDD1, SIAH2, HMGA2, EIF2AK2, DHCR24, IGF1, ATOX1, VEGFA, SETX, KRT18, HNRNPK, SON, WNK3, PPT1, BCL2, PDCD4, BCL2L2
	GOTERM_BP_DIRECT	GO:0000165~MAPK cascade	33	3.37769	2.68593e-05	CUL3, ARL2, PIK3R1, FGF2, FGF7, SPRED1, FGF8, SYNGAP1, FGF9, PABPN1, CCL5, PEA15, PAK3, MAP3K7, SPTAN1, MAPK3, SPTBN2, KL, MAP2K2, ICMT, RHBDD3, MAPK8IP2, SETX, TAOK1, IL2RA, PSMC2, NF1, FGF13, FGFR4, CALM1, SOS1, FGFR3, FGFR1
	GOTERM_BP_DIRECT	GO:0051301~cell division	38	3.88946	3.87341e-05	DCLRE1A, CTDP1, CCNT1, CDCA4, CCNF, CLTC, GNAI3, CUZD1, ARPP19, CDC73, CDC14A, SKA2, CCND3, PARD6B, SPAST, CCND2, SENP5, CCND1, EPB41L2, CDC27, CLASP1, NEK9, TUBB, HMGA2, CDC7, CDC25A, CD2AP, ZC3HC1, WEE1, KATNAL1, CCNE2, CCNE1, CCNG2, ZW10, BIRC5, TACC1, ANAPC1, PAFAH1B1
	GOTERM_BP_DIRECT	GO:0045944~positive regulation of transcription from RNA polymerase II promoter	88	9.00716	6.56514e-05	APP, CD40, DDX3X, CCNT1, PRDM4, PTPRN, ZNF43, TCF20, NUCKS1, RORA, HOXC13, FGF2, GLI2, IKBKB, MED12, SOX3, RPS6KA3, SALL1, MYB, KPNA6, IKBKG, NOS1, TEAD1, ACTR3, ACTR2, TCF12, CASK, FOXL2, LMO7, HNF1A, ASH1L, PPRC1, SMO, TBL1XR1, TFEC, IRF2, ATF7, ATF6, SQSTM1, NFAT5, CBFB, PLAG1, DOT1L, PIK3R1, GATA3, DLL1, ARNTL2, BCL2L12, PLAGL2, E2F3, CAMTA2, RREB1, MAPK3, TFAP2A, SMAD2, TCF7L2, NPM1, ZFHX3, …
	GOTERM_BP_DIRECT	GO:0016032~viral process	43	4.40123	9.81101e-05	DDX3X, CCNT1, SRCAP, SRC, COPB1, DDX1, COPS7B, FOXK1, PIK3R1, IPO7, UNG, IGF1R, IKBKB, XPO1, POLR2A, EIF4H, CCR9, G3BP2, RICTOR, IKBKG, NLRP1, HNRNPA1, BTRC, MAP3K7, MAPK3, BRD2, HSPA8, NPM1, NUP210, FBXW7, DYRK1A, AHSA1, HCFC2, APLN, TMEM134, KRT18, NUP50, ATF7, VDAC1, VIM, CALM1, TLN1, EIF4G1
	GOTERM_BP_DIRECT	GO:0043687~post-translational protein modification	34	3.48004	0.000132779	APP, CUL3, CCNF, DCUN1D1, COPS7B, MIA3, LAMC1, LTBP1, FSTL1, DCAF7, TGOLN2, DCAF17, DCAF10, NAE1, BTRC, SOCS5, RAB2A, WSB1, ICMT, FBXW5, FBXW7, RHBDD1, ADAM10, LMO7, PDIA6, FBXW2, CKAP4, LRRC41, KTN1, FBXL8, BPIFB2, GAN, PSMC2, UBE2M
	GOTERM_BP_DIRECT	GO:0071902~positive regulation of protein serine/threonine kinase activity	12	1.22825	0.00013452	MAP2K2, DDX3X, ACSL1, SRC, STRADA, TAOK1, SYAP1, IGF2, HMGA2, RICTOR, CALM1, BMPR1B
	GOTERM_BP_DIRECT	GO:0046777~protein autophosphorylation	22	2.25179	0.000141095	PRKCG, YES1, SRC, INSR, DYRK1A, EIF2AK2, DYRK1B, TTK, IGF1R, UHMK1, BCR, STK33, TAOK1, MKNK1, WNK3, SIK1, ULK1, CDK12, FGFR4, PRKACA, FGFR3, FGFR1
	GOTERM_BP_DIRECT	GO:0065003~macromolecular complex assembly	18	1.84237	0.000176964	MAGI1, CD40, NUP210, FANCA, LAMC1, NAPG, PML, CD2AP, EXT1, PARD6B, PPP2R1A, ZW10, CAPZA2, IKBKG, KIFAP3, TEAD1, KPNA3, MAPK3
	GOTERM_BP_DIRECT	GO:0006888~ER to Golgi vesicle-mediated transport	23	2.35415	0.000203142	RAB2A, DCTN5, MCFD2, VCP, SEC24A, GOSR2, COPB1, CUL3, SEC16A, MIA3, ANK3, DYNLL2, BET1L, LMAN1, SCFD1, SPAST, TFG, VAPB, ZW10, CAPZA2, SEC24C, SPTAN1, SPTBN2
	GOTERM_BP_DIRECT	GO:0008284~positive regulation of cell proliferation	46	4.70829	0.000205711	CUL3, ROGDI, DOT1L, MAZ, LAMC2, TTK, TNFRSF11A, FGF2, NTN1, PRKCZ, DLL1, IGF1R, CRKL, EFNB2, PURA, FGF7, FGF8, CCND2, FGF9, AKT2, ZNF703, S100A13, E2F3, NPM1, RPL23, INSR, GLP2R, IGF2, ADAM10, CDC7, IGF1, EPOR, HIPK2, VEGFA, TRAF5, BCL2, CRH, BIRC5, CD248, FAM98A, CALR, FGFR4, IL7R, FGFR3, CACUL1, FGFR1
	GOTERM_BP_DIRECT	GO:0007399~nervous system development	36	3.68475	0.000239976	APP, ACHE, NAB1, FGF2, PURA, PCDHA1, PCDHA5, PCDHA4, PCDHA3, SLIT2, PCDHA2, NDP, SRGAP2, ZNF423, PCDHA8, TEAD1, PCDHAC2, PCDHA7, PCDHAC1, PCDHA6, FKTN, PHF10, TCF12, DYRK1A, CRIM1, VPS13A, L1CAM, PCDHA11, SDCBP2, PCDHA10, VEGFA, SETX, SCN8A, PPT1, FGF13, PAFAH1B1
	GOTERM_BP_DIRECT	GO:0033120~positive regulation of RNA splicing	6	0.614125	0.000503813	SETX, POLR2A, U2AF2, DYRK1A, RBM20, PIK3R1
	GOTERM_BP_DIRECT	GO:0007049~cell cycle	33	3.37769	0.000546579	DCLRE1A, STEAP3, CCNT1, RIF1, MCM7, SRC, GNAI3, CREBL2, CUZD1, ARPP19, CDC73, CDC14A, RPS6KA3, SPAST, SENP5, EPB41L2, TLK1, MAPK3, TSPYL2, NEK9, SIAH2, USP2, CSNK2A2, CDC25A, CD2AP, ZC3HC1, RBL2, KRT18, DMTF1, KATNAL1, SIK1, ANAPC1, PAFAH1B1
	GOTERM_BP_DIRECT	GO:0018108~peptidyl-tyrosine phosphorylation	17	1.74002	0.000588637	YES1, MAP2K2, RYK, SRC, TNK2, INSR, DYRK1A, EIF2AK2, DYRK1B, TTK, HIPK2, BCR, WEE1, ABL2, FGFR4, FGFR3, FGFR1
	GOTERM_BP_DIRECT	GO:0006270~DNA replication initiation	9	0.921187	0.000632745	PURA, ORC4, MCM7, CCNE2, CCNE1, RPA4, CDC7, LRWD1, POLE
	GOTERM_BP_DIRECT	GO:0050821~protein stabilization	22	2.25179	0.000642112	CDKN1A, FBXW7, RPL23, STXBP1, SEC16A, USP2, CREBL2, PIK3R1, IGF1, NAPG, RTN4, PML, SMAD7, SMO, GNAQ, TCP1, CDC37L1, FLNA, CALR, TRIM44, PFN2, OTUD3
	GOTERM_BP_DIRECT	GO:0006446~regulation of translational initiation	8	0.818833	0.00066953	GLE1, EIF5B, CSDE1, DDX1, EIF4H, EIF3H, BZW1, EIF4G1
	GOTERM_BP_DIRECT	GO:0000079~regulation of cyclin-dependent protein serine/threonine kinase activity	10	1.02354	0.000740134	CCND3, CDKN1A, CCND2, CCND1, CCNT1, CCNE2, CCNE1, CCNG2, CCNF, CDC25A
	GOTERM_BP_DIRECT	GO:0034063~stress granule assembly	7	0.716479	0.000765724	ATXN2, DDX3X, CSDE1, OGFOD1, CIRBP, G3BP2, PRRC2C
	GOTERM_BP_DIRECT	GO:0030325~adrenal gland development	7	0.716479	0.000765724	SMAD2, SALL1, INSR, CRH, NF1, ARID5B, WNT4
	GOTERM_BP_DIRECT	GO:0044772~mitotic cell cycle phase transition	7	0.716479	0.000765724	CCND3, CCND2, CCND1, CCNE2, CCNE1, CCNG2, CCNF
	GOTERM_BP_DIRECT	GO:0006351~transcription, DNA-templated	15	1.53531	0.000780964	CCNT1, PLAG1, CREBL2, CBFA2T3, SKI, ASXL1, POLR3A, POLR2A, POLR1D, PLAGL2, POLR3H, GPBP1L1, HOXD9, SCAI, MAPK3
	GOTERM_BP_DIRECT	GO:0042060~wound healing	14	1.43296	0.000884163	SMAD2, MACF1, CDKN1A, SPARC, SDC4, DST, TPM1, ARHGEF19, MIA3, IGF1, FGF2, EXT1, COL1A1, NF1
	GOTERM_BP_DIRECT	GO:0000209~protein polyubiquitination	27	2.76356	0.00100357	CBFB, CUL3, PELI3, CCNF, NPEPPS, ZNRF2, RMND5A, TNKS2, BTRC, WSB1, FBXW5, SMURF2, FBXW7, SIAH2, IRF2BP1, UBE4A, UBE4B, LMO7, WWP2, RC3H2, FBXW2, RNF41, FBXL8, UBE2T, PSMC2, BCL2, THOP1
	GOTERM_BP_DIRECT	GO:0045892~negative regulation of transcription, DNA-templated	46	4.70829	0.00103542	SRC, NAB1, NKAP, EHMT1, PBXIP1, FOXK1, GATA3, ZC3H6, PURA, BTAF1, SALL1, SCML1, ZNF703, MYB, JARID2, BTRC, ZNF423, SCAI, WNT4, TFAP2A, HEXIM1, SMAD2, TCF7L2, HSPA8, PHC2, CBX4, PHF10, SMURF2, ZNF282, SIAH2, HMGA2, ARID5B, FOXL2, WWP2, ZBTB33, PHC3, CBFA2T3, ZHX1, PML, ILF3, HNRNPK, PDCD4, BIRC5, ZNF217, CALR, VGLL4
	GOTERM_BP_DIRECT	GO:0051897~positive regulation of protein kinase B signaling	21	2.14944	0.00107328	KL, TCF7L2, APP, SRC, INSR, MAZ, IGF2, GATA3, PIK3R1, FGF2, RTN4, IGF1R, VEGFA, FGF7, FGF8, FGF9, AKT2, RICTOR, FGFR4, FGFR3, FGFR1
	GOTERM_BP_DIRECT	GO:0000086~G2/M transition of mitotic cell cycle	17	1.74002	0.00111865	CDKN1A, TUBB, PPM1D, ARPP19, CDC25A, DNM2, FBXL8, WEE1, PCM1, PPP2R1A, CHEK1, BIRC5, CALM1, BTRC, PRKACA, CLASP1, PAFAH1B1
	GOTERM_BP_DIRECT	GO:0007155~cell adhesion	44	4.50358	0.00119481	APP, ACHE, CNTNAP1, ITGAM, AMIGO3, SRC, LAMC2, PBXIP1, LAMC1, CUZD1, CLDN1, EFNB2, EFNB1, RS1, PCDHA1, PCDHA5, PCDHA4, ABL2, PCDHA3, PCDHA2, PCDHA9, MPZL3, PCDHA8, MYH10, PCDHAC2, PCDHA7, PCDHAC1, DGCR2, PCDHA6, MAGI1, ENTPD1, DST, CASK, PCDHA13, PCDHA12, L1CAM, PCDHA11, PCDHA10, COL1A1, COL6A2, COL6A1, COL8A1, TLN1, VCL
	GOTERM_BP_DIRECT	GO:0038083~peptidyl-tyrosine autophosphorylation	6	0.614125	0.00127478	SRC, INSR, DYRK1A, AATK, IGF1R, MAPK3
	GOTERM_BP_DIRECT	GO:0007265~Ras protein signal transduction	13	1.3306	0.00146038	CDKN1A, RRAS2, DHCR24, IGF1, FGF2, NTN1, CRKL, SYNGAP1, G3BP2, NF1, RGL4, SOS1, RREB1
	GOTERM_BP_DIRECT	GO:0006413~translational initiation	16	1.63767	0.00154713	EIF5B, DDX3X, RPL23, RPS5, RPLP0, EIF2S2, LARP1, EIF2S3, DHX33, RPL18A, EIF4H, EIF3H, RPL15, EIF3A, ABCF1, EIF4G1
	GOTERM_BP_DIRECT	GO:0006892~post-Golgi vesicle-mediated transport	10	1.02354	0.0016578	HSPA8, APP, SCFD1, SORT1, CLTC, MYO5A, PUM1, SCAMP2, DNM2, TXNDC5
	GOTERM_BP_DIRECT	GO:0043410~positive regulation of MAPK cascade	18	1.84237	0.00166486	APP, MAP2K2, RYK, WWC1, INSR, IGF2, EIF2AK2, IGF1, FGF2, ADRA2B, IGF1R, VEGFA, FGF9, DHX33, ZNF622, LAMTOR1, FGFR3, FGFR1
	GOTERM_BP_DIRECT	GO:0007219~Notch signaling pathway	15	1.53531	0.00198184	APP, FBXW7, ANXA4, NKAP, ADAM10, SORBS2, DLL1, MIB1, TMEM100, NEURL1B, PERP, IL2RA, FAT4, CHAC1, ZNF423
	GOTERM_BP_DIRECT	GO:0017148~negative regulation of translation	12	1.22825	0.00199408	DHFR, PURA, BTG2, ILF3, DDX3X, LARP1, XRN1, CIRBP, EIF2AK2, CALR, CPEB3, PAIP2
	GOTERM_BP_DIRECT	GO:0008286~insulin receptor signaling pathway	12	1.22825	0.00199408	KL, ATP6V1G1, ATP6V0E1, AKT2, INSR, IGF2, ATP6V1B2, SORBS1, PIK3R1, SOS1, SOGA1, IGF1R
	GOTERM_BP_DIRECT	GO:0006974~cellular response to DNA damage stimulus	25	2.55885	0.00206658	CDKN1A, BTG2, VCP, RIF1, MCM7, UBA6, CDKN2AIP, BBC3, HERC2, CCND1, ZMAT3, CHEK1, TLK1, IKBKG, MAPK3, ATAD5, FBXW7, SPIDR, RAD52, SETX, SLFN11, TAOK1, UBE2T, BCL2, SPRTN
	GOTERM_BP_DIRECT	GO:0006606~protein import into nucleus	13	1.3306	0.00211203	CDKN1A, PIK3R1, IPO7, PML, IPO8, FGF9, NUP50, KPNA6, E2F3, SQSTM1, TNPO2, KPNA3, KPNB1
	GOTERM_BP_DIRECT	GO:0010971~positive regulation of G2/M transition of mitotic cell cycle	7	0.716479	0.00220222	APP, RAD51C, CCND1, RRM2B, CDC7, PHOX2B, CDC25A
	GOTERM_BP_DIRECT	GO:0021987~cerebral cortex development	11	1.1259	0.00221064	PTPRS, SMO, CELF1, CSNK2A2, NF1, FLNA, TACC1, FAT4, CRK, CRKL, PAFAH1B1
	GOTERM_BP_DIRECT	GO:0044267~cellular protein metabolic process	17	1.74002	0.00230276	APP, CCDC59, IGF2, ADAM10, MIA3, LAMC1, IGF1, PDIA6, LTBP1, FSTL1, CKAP4, KTN1, TGOLN2, BPIFB2, ADORA2B, PAPPA, L2HGDH
	GOTERM_BP_DIRECT	GO:0016236~macroautophagy	13	1.3306	0.00230751	VCP, MTMR3, SRC, CSNK2A2, PIK3R4, PRKAG1, PRKAG2, WIPI2, TOMM20, DYNLL2, ULK1, VDAC1, SQSTM1
	GOTERM_BP_DIRECT	GO:0042149~cellular response to glucose starvation	9	0.921187	0.00243082	MTMR3, SESN3, PIK3R4, PRKAG1, BCL2, PRKAG2, SIK1, HNRNPA1, CPEB4
	GOTERM_BP_DIRECT	GO:0032211~negative regulation of telomere maintenance via telomerase	6	0.614125	0.00268625	PIF1, XRN1, SRC, HNRNPA1, DCP2, PML
	GOTERM_BP_DIRECT	GO:0015031~protein transport	35	3.5824	0.00292555	RD3, MCFD2, GOLT1B, STXBP1, GOSR2, MLC1, MIA3, SNX30, SCAMP5, GLE1, SCAMP4, LMAN1, SCFD1, XPO1, ZMAT3, VPS53, DUOXA2, S100A13, ANKRD50, SLC15A4, RAB2A, ARFGEF2, PDCD6IP, NUP210, SEC16A, ATG9A, MYO5A, BET1L, SCAMP2, KTN1, COL1A1, NUP50, ZW10, SPIRE2, PPT1
	GOTERM_BP_DIRECT	GO:0019886~antigen processing and presentation of exogenous peptide antigen via MHC class II	13	1.3306	0.00298418	DCTN5, SEC24A, CLTC, KIF23, DYNLL2, DNM2, CANX, CAPZA2, KIFAP3, SEC24C, CTSD, HLA-DQA1, SPTBN2
	GOTERM_BP_DIRECT	GO:0048147~negative regulation of fibroblast proliferation	7	0.716479	0.00314605	SKI, TP53INP1, NF1, NLRC3, B4GALT7, EMD, CDC73
	GOTERM_BP_DIRECT	GO:0006470~protein dephosphorylation	17	1.74002	0.0032065	MTMR2, DUSP2, MTMR3, PTPRS, CTDP1, CTDSPL, PTPN12, PPP2R5C, PPM1K, PPM1D, PTPRD, PPM1A, CTDSP1, PPP2R1A, BCL2, SBF1, BTRC
	GOTERM_BP_DIRECT	GO:0048208~COPII vesicle coating	10	1.02354	0.00332098	LMAN1, SCFD1, MCFD2, SEC24A, TFG, GOSR2, CUL3, TRAPPC10, SEC16A, SEC24C
	GOTERM_BP_DIRECT	GO:0006457~protein folding	19	1.94473	0.00350307	HSPA8, TRAP1, VCP, CSNK2A2, GNAI3, AHSA1, ARL2, PDIA6, CLPX, HSPE1-MOB4, LMAN1, TCP1, CANX, SACS, CDC37L1, MLEC, CALR, GNAT1, ATF6
	GOTERM_BP_DIRECT	GO:0016358~dendrite development	8	0.818833	0.00353922	APP, SYNGAP1, LAMC2, PAK3, CRK, NTN1, NTN3, CRKL
	GOTERM_BP_DIRECT	GO:0046626~regulation of insulin receptor signaling pathway	5	0.511771	0.00357596	CCND3, BAIAP2L1, SESN3, NUCKS1, PIK3R1
	GOTERM_BP_DIRECT	GO:0048009~insulin-like growth factor receptor signaling pathway	5	0.511771	0.00357596	GIGYF1, CRIM1, IGF1, PIK3R1, IGF1R
	GOTERM_BP_DIRECT	GO:0071560~cellular response to transforming growth factor beta stimulus	10	1.02354	0.0036944	COL1A1, PPM1A, YES1, CLDN1, CRK, SOX5, CRKL, IGF1R, WNT4, SMAD7
	GOTERM_BP_DIRECT	GO:0060260~regulation of transcription initiation from RNA polymerase II promoter	9	0.921187	0.00398159	MED12, TCF7L2, CDKN1A, CBFB, CCND1, AGO1, PPM1D, TNRC6A, TNRC6B
	GOTERM_BP_DIRECT	GO:0003281~ventricular septum development	7	0.716479	0.00436256	DCTN5, HECTD1, SALL1, MATR3, GATA3, PRDM1, DAND5
	GOTERM_BP_DIRECT	GO:0009791~post-embryonic development	10	1.02354	0.0045394	SMAD2, PLEKHA1, BCL2, ARID5B, PLAGL2, GATA3, ASH1L, PRDM1, ACVR2B, RC3H2
	GOTERM_BP_DIRECT	GO:0030334~regulation of cell migration	13	1.3306	0.00481841	MACF1, FGF2, NTN1, RTN4, TTBK2, PARD6B, FGF7, FGF8, FGF9, AKT2, ENPP2, FLNA, VCL
	GOTERM_BP_DIRECT	GO:0006397~mRNA processing	20	2.04708	0.00520151	RBM26, CELF1, DDX1, QKI, SCAF4, SON, PAN3, PABPN1, U2AF2, PAPOLG, DHX15, RBM20, TUT1, CDK12, SREK1, HNRNPA1, NSRP1, PRKACA, HNRNPA1L2, HNRNPA0
	GOTERM_BP_DIRECT	GO:0030433~ubiquitin-dependent ERAD pathway	11	1.1259	0.0052657	DNAJB2, VCP, NPLOC4, CANX, DNAJC10, ERLIN1, UBE4A, UBE4B, MAN1A1, ERLIN2, CALR
	GOTERM_BP_DIRECT	GO:0016567~protein ubiquitination	41	4.19652	0.00553437	VCP, PPP1R11, UBA6, CUL3, CCNF, MYCBP2, UBR3, CDC73, DCAF7, MED12, NEURL1B, DCAF17, ZNRF2, HERC2, ZNRF3, RNF138, CDC27, FBXO3, DCAF10, BTRC, TRIM44, SOCS5, WSB1, FBXW5, SMURF2, FBXW7, SIAH2, LMO7, WWP2, FBXW2, LRRC41, PML, RNF41, MIB1, ZC3HC1, RNF149, GAN, KCTD10, UBE2T, TRIM35, UBE2M
	GOTERM_BP_DIRECT	GO:0043525~positive regulation of neuron apoptotic process	9	0.921187	0.00557577	BACE1, TFAP2A, APP, AIFM1, MYB, NF1, PAK3, UBE2M, BBC3
	GOTERM_BP_DIRECT	GO:0006936~muscle contraction	13	1.3306	0.00559851	TMOD3, TPM1, SORBS1, MYL12A, MYLK, SLC6A8, PABPN1, MYH11, NOS1, CALM1, TLN1, EMD, VCL
	GOTERM_BP_DIRECT	GO:0007165~signal transduction	78	7.98362	0.00581322	GABRB3, GPR27, CNTNAP1, DGKE, RAPH1, PRKAG1, LSP1, IPO7, FGF2, IGF1R, CRKL, RPS6KA3, CCND3, IPO8, FGF7, AKAP10, SYNGAP1, IMPA1, FGF9, AKT2, AKT3, GNAT1, KIFAP3, BTRC, MAGI1, EDARADD, CHRNB2, ANXA4, HTR3C, RRAS2, OCRL, PPP2R5C, ANK3, RANGAP1, CD2AP, DNM2, BCR, TRAF3, TRAF5, CRH, ULK1, SOS1, ATF6, CRK, LRRC59, NFAT5, PDE1B, SRC, CREBL2, PIK3R1, GATA3, TNFRSF11A, PRKCZ, TTBK2, PDE11A, ABL2, NAE1, FC…
	GOTERM_BP_DIRECT	GO:0008654~phospholipid biosynthetic process	7	0.716479	0.00589466	ISYNA1, GPAM, FITM1, CDIPT, AGPAT2, AGPAT3, PISD
	GOTERM_BP_DIRECT	GO:0009888~tissue development	7	0.716479	0.00589466	DHCR24, LAMC2, LAMC1, AGRN, USH2A, NTN1, NTN3
	GOTERM_BP_DIRECT	GO:0008306~associative learning	7	0.716479	0.00589466	CHRNB2, ACTR2, APP, BTG2, CRH, PPT1, NPTX2
	GOTERM_BP_DIRECT	GO:0048538~thymus development	8	0.818833	0.00595079	ASXL1, MAFB, BCL11B, BCL2, GATA3, JARID2, CRKL, MAPK3
	GOTERM_BP_DIRECT	GO:0045725~positive regulation of glycogen biosynthetic process	5	0.511771	0.0060228	AKT2, INSR, IGF2, SORBS1, IGF1
	GOTERM_BP_DIRECT	GO:0010629~negative regulation of gene expression	27	2.76356	0.00625935	APP, CDKN1A, PLAG1, CELF1, PRDM1, FGF2, CRKL, TP53INP1, WNT4, MARK1, SMAD2, MSR1, MAP2K2, FBXW7, ADAM10, WWP2, IGF1, APLN, VEGFA, RBL2, SMO, PRKAR1A, AGO1, REL, CRH, TNRC6A, TNRC6B
	GOTERM_BP_DIRECT	GO:0018107~peptidyl-threonine phosphorylation	10	1.02354	0.00667438	CSNK2A2, WNK3, CHEK1, DYRK1A, BCL2, DYRK1B, ULK1, TTK, PRKACA, HIPK2
	GOTERM_BP_DIRECT	GO:0009887~animal organ morphogenesis	15	1.53531	0.00696642	IGF2, LAMC2, LAMC1, FGF2, USH2A, NTN1, NTN3, ASXL1, EFNB2, GREM2, FGF7, FGF8, FGF9, AGRN, DGCR2
	GOTERM_BP_DIRECT	GO:0008045~motor neuron axon guidance	6	0.614125	0.00712157	FGF8, KIF5C, LAMC2, SLIT2, NTN1, NTN3
	GOTERM_BP_DIRECT	GO:0034214~protein hexamerization	4	0.409417	0.007431	SPAST, MAT2A, LRRC8D, LRRC8A
	GOTERM_BP_DIRECT	GO:0033601~positive regulation of mammary gland epithelial cell proliferation	4	0.409417	0.007431	CCND1, ZNF703, RREB1, RTN4
	GOTERM_BP_DIRECT	GO:0038026~reelin-mediated signaling pathway	4	0.409417	0.007431	NF1, CRK, CRKL, PAFAH1B1
	GOTERM_BP_DIRECT	GO:0043523~regulation of neuron apoptotic process	5	0.511771	0.00758113	G6PD, LANCL1, NSMF, GATA3, NAE1
	GOTERM_BP_DIRECT	GO:0007156~homophilic cell adhesion via plasma membrane adhesion molecules	17	1.74002	0.00780195	PCDHA13, PCDHA12, L1CAM, PCDHA11, PCDHA10, PCDHA1, PCDHA5, PCDHA4, PCDHA3, FAT4, PCDHA2, PCDHA9, PCDHA8, PCDHAC2, PCDHA7, PCDHAC1, PCDHA6
	GOTERM_BP_DIRECT	GO:0006511~ubiquitin-dependent protein catabolic process	25	2.55885	0.00793813	PPP1R11, UBA6, CUL3, UBR3, ZNRF3, CDC27, BTRC, GET4, USP48, SMURF2, SIAH2, USP9Y, USP2, UBE4A, UBE4B, WWP2, RC3H2, MIB1, NPLOC4, RNF149, KCTD10, PSMC2, CACUL1, SQSTM1, ANAPC1
	GOTERM_BP_DIRECT	GO:0000082~G1/S transition of mitotic cell cycle	10	1.02354	0.00872594	CDKN1A, CCND1, CCNE2, CCNE1, CUL3, CDC7, E2F3, POLE, CACUL1, CDC25A
	GOTERM_BP_DIRECT	GO:0014065~phosphatidylinositol 3-kinase signaling	7	0.716479	0.00887875	PLEKHA1, KBTBD2, NF1, GATA3, IGF1, PIK3R1, IGF1R
	GOTERM_BP_DIRECT	GO:0035556~intracellular signal transduction	34	3.48004	0.0089435	DGKE, DDX3X, SRC, PRKAG2, NLRC3, PRKCZ, ADCY5, CRKL, RPS6KA3, PRKAR2A, AKT2, MKNK1, AKT3, CHEK1, TLK1, PAK3, MAPK3, MARK1, SOCS5, PRKCG, SMAD2, ARFGEF2, MAP4K2, WSB1, DMPK, ZBTB33, SDCBP2, BCR, PRKAR1A, TAOK1, WNK3, SIK1, DEPDC5, SQSTM1
	GOTERM_BP_DIRECT	GO:0000226~microtubule cytoskeleton organization	14	1.43296	0.00965468	DST, TUBB, PRKCZ, CDC14A, CAMSAP2, TTBK2, WEE1, SON, TAOK1, BIRC5, TACC1, CLASP1, MARK1, PAFAH1B1
	GOTERM_BP_DIRECT	GO:0010628~positive regulation of gene expression	38	3.88946	0.00972361	APP, NFAT5, DDX3X, PLAG1, CELF1, MAZ, PRKAG1, PRDM1, FGF2, DLL1, SLC6A4, FGF7, CYP26B1, FGF8, FGF9, TP53INP1, MAPK3, MARK1, TFAP2A, SMAD2, RPL23, TCF12, HMGA2, IGF1, ANK3, QKI, VEGFA, SMO, MAFG, AGO1, CRH, VIM, FAM98A, CALR, FGFR4, IL7R, TNRC6A, TNRC6B
	GOTERM_BP_DIRECT	GO:0016055~Wnt signaling pathway	19	1.94473	0.0099773	TLE4, MACF1, TCF7L2, DDX3X, RYK, CUL3, CSNK2A2, ZBTB33, HIC1, CDC73, ZNRF3, CCND1, TNKS2, CCNE1, RNF138, NDP, BTRC, MARK1, WNT4
	GOTERM_BP_DIRECT	GO:0031333~negative regulation of protein complex assembly	7	0.716479	0.0100776	DDX3X, SRC, STXBP1, TMC8, ULK1, PRKCZ, SVIP
	GOTERM_BP_DIRECT	GO:0046326~positive regulation of glucose import	7	0.716479	0.0100776	AKT2, INSR, CREBL2, SORBS1, IGF1, PIK3R1, ARPP19
	GOTERM_BP_DIRECT	GO:0030324~lung development	11	1.1259	0.0101343	SMAD2, FGF7, SPARC, FGF9, FBXW7, CRH, FGF2, TBX4, ACVR2B, GLI2, VEGFA
	GOTERM_BP_DIRECT	GO:0050679~positive regulation of epithelial cell proliferation	9	0.921187	0.0111485	TCF7L2, FGF7, SMO, EYA1, FGF9, IGF1, LAMC1, FGF2, VEGFA
	GOTERM_BP_DIRECT	GO:0030509~BMP signaling pathway	10	1.02354	0.0112231	EXT1, SMAD2, TMEM100, USP9Y, SLC33A1, PDCD4, BMPR1B, ACVR2B, MAPK3, SMAD7
	GOTERM_BP_DIRECT	GO:0009314~response to radiation	6	0.614125	0.0114222	BACE1, ANGPT2, BCL2, TNFRSF11A, PPM1D, CDC25A
	GOTERM_BP_DIRECT	GO:2000573~positive regulation of DNA biosynthetic process	5	0.511771	0.0114418	SRC, PAK3, FGFR4, FGF2, VEGFA
	GOTERM_BP_DIRECT	GO:0008283~cell proliferation	15	1.53531	0.0118146	KANK1, ATAD5, MCM7, SRC, IGF1, SDCBP2, CDC25A, TBCK, LARP1, OGFOD1, LIPG, IRF2, BCL2, TACC1, GNAT1
	GOTERM_BP_DIRECT	GO:0000187~activation of MAPK activity	13	1.3306	0.0118434	APP, MAP2K2, INSR, IGF1, FGF2, ADRA2B, CRKL, ADORA2B, TAOK1, PEA15, IKBKG, MAP3K7, MAPK3
	GOTERM_BP_DIRECT	GO:0001658~branching involved in ureteric bud morphogenesis	7	0.716479	0.012812	SALL1, FGF8, EYA1, BCL2, FAT4, FGF2, WNT4
	GOTERM_BP_DIRECT	GO:0019221~cytokine-mediated signaling pathway	26	2.66121	0.0128753	CDKN1A, ITGAM, PTPRN, RORA, GATA3, PIK3R1, FGF2, CRKL, CCND1, CCL5, ABL2, PRKACA, MCL1, SOCS5, HSPA8, EPOR, VEGFA, GREM2, TXLNA, IL2RA, BCL2, BIRC5, VIM, IL7R, SOS1, CRK
	GOTERM_BP_DIRECT	GO:0060129~thyroid-stimulating hormone-secreting cell differentiation	3	0.307062	0.0129234	FGF8, FGF2, WNT4
	GOTERM_BP_DIRECT	GO:0030036~actin cytoskeleton organization	17	1.74002	0.0130817	KANK1, STARD13, TMOD3, LDB3, BCR, TBCK, SMTN, POF1B, CAPZA2, SPIRE2, NF1, ARFIP2, SPTAN1, CRK, PFN2, SPTBN2, PAFAH1B1
	GOTERM_BP_DIRECT	GO:0050803~regulation of synapse structure or activity	4	0.409417	0.0135849	APP, SYNGAP1, PPT1, DNM2
	GOTERM_BP_DIRECT	GO:0015810~aspartate transport	4	0.409417	0.0135849	LRRC8D, LRRC8A, SLC25A12, SLC25A22
	GOTERM_BP_DIRECT	GO:0035265~organ growth	4	0.409417	0.0135849	SMAD2, BCL2, DLL1, ACVR2B
	GOTERM_BP_DIRECT	GO:0030968~endoplasmic reticulum unfolded protein response	8	0.818833	0.0141677	VCP, CCND1, VAPB, CANX, CREBRF, EIF2AK2, CALR, ATF6
	GOTERM_BP_DIRECT	GO:0034644~cellular response to UV	8	0.818833	0.0141677	NPM1, TMEM161A, FBXW7, RHBDD1, TP53INP1, PIK3R1, CDC25A, N4BP1
	GOTERM_BP_DIRECT	GO:0030514~negative regulation of BMP signaling pathway	9	0.921187	0.0145005	SKI, PPM1A, SMURF2, CRIM1, BMPR1B, ACVR2B, DAND5, HIPK2, SMAD7
	GOTERM_BP_DIRECT	GO:0014068~positive regulation of phosphatidylinositol 3-kinase signaling	11	1.1259	0.0145712	SRC, CCL5, INSR, MAZ, IGF1, PIK3R1, FGF2, EPOR, FGFR1, IGF1R, VEGFA
	GOTERM_BP_DIRECT	GO:0030866~cortical actin cytoskeleton organization	6	0.614125	0.0151074	IKBKB, STRIP1, FMNL2, EPB41L2, CALR, TLN1
	GOTERM_BP_DIRECT	GO:0008584~male gonad development	12	1.22825	0.0154914	HMGCS1, FGF9, CSDE1, INSR, BCL2, FANCA, ARID5B, GATA3, EIF2S2, MAMLD1, CRKL, WNT4
	GOTERM_BP_DIRECT	GO:0000281~mitotic cytokinesis	8	0.818833	0.0155822	ANLN, SON, SPAST, PDCD6IP, BIRC5, KIF23, ANK3, MYH10
	GOTERM_BP_DIRECT	GO:0006325~chromatin organization	22	2.25179	0.0156423	BRD3, BRD2, CBX4, EYA1, CHD9, SETD1B, CBX2, EYA4, EHMT1, JMJD1C, HMGA2, NUCKS1, LRWD1, ASH1L, ASXL1, RBL2, ING5, MRGBP, TBL1XR1, NSD1, METTL4, TLK1
	GOTERM_BP_DIRECT	GO:0043312~neutrophil degranulation	35	3.5824	0.0159051	VCP, ITGAM, CANT1, DDX3X, FRMPD3, COPB1, MOSPD2, SLC2A3, AGPAT2, CYB5R3, PSAP, MLEC, GUSB, CTSD, SLC15A4, SPTAN1, TXNDC5, CTSA, HGSNAT, HSPA8, ACTR2, FUCA1, TUBB, PDAP1, ADAM10, SVIP, CKAP4, OSCAR, RAB14, DNAJC5, PSMC2, LAMTOR1, VCL, KPNB1, DNASE1L1
	GOTERM_BP_DIRECT	GO:0043409~negative regulation of MAPK cascade	7	0.716479	0.0160281	DUSP2, SPRED1, RNF149, PPP2R1A, NF1, ASH1L, IGF1R
	GOTERM_BP_DIRECT	GO:0002042~cell migration involved in sprouting angiogenesis	5	0.511771	0.0163776	EFNB2, MIA3, SLIT2, FGF2, VEGFA
	GOTERM_BP_DIRECT	GO:0043161~proteasome-mediated ubiquitin-dependent protein catabolic process	18	1.84237	0.0169129	VCP, FBXW5, SMURF2, FBXW7, CUL3, SIAH2, UBE4B, WWP2, PPP2R5C, PML, CD2AP, DNAJB2, RMND5A, HERC2, TBL1XR1, KCTD10, PSMC2, BTRC
	GOTERM_BP_DIRECT	GO:0002576~platelet degranulation	13	1.3306	0.0169849	APP, SPARC, TEX264, STXBP1, IGF2, IGF1, VEGFA, PSAP, CDC37L1, FLNA, CALM1, TLN1, VCL
	GOTERM_BP_DIRECT	GO:2001234~negative regulation of apoptotic signaling pathway	6	0.614125	0.0172166	CSNK2A2, MAZ, BCL2, GNAI3, MAPK8IP2, WNT4
	GOTERM_BP_DIRECT	GO:0046323~glucose import	4	0.409417	0.0174767	SORT1, SLC2A3, SLC2A4, HNF1A
	GOTERM_BP_DIRECT	GO:0030168~platelet activation	12	1.22825	0.0175426	COL1A1, PRKCG, DGKE, CD40, SRC, GNAQ, GNAI3, FLNA, PIK3R1, ADRA2B, PIK3R6, MAPK3
	GOTERM_BP_DIRECT	GO:0007409~axonogenesis	10	1.02354	0.01777	KLF7, APP, PARD6B, CNTNAP1, SPAST, RYK, BCL2, ANK3, PAK3, IGF1R
	GOTERM_BP_DIRECT	GO:0007052~mitotic spindle organization	13	1.3306	0.0179836	NEK9, TTK, RANGAP1, DYNLL2, SKA2, XPO1, TAOK1, ZW10, BIRC5, TACC1, CENPN, CLASP1, PAFAH1B1
	GOTERM_BP_DIRECT	GO:0030336~negative regulation of cell migration	15	1.53531	0.0180317	KANK1, TPM1, MIA3, RNF41, SMAD7, ARHGDIA, TP53INP1, BCL2, NF1, SLIT2, SRGAP2, RECK, VCL, SCAI, WNT4
	GOTERM_BP_DIRECT	GO:1901224~positive regulation of NIK/NF-kappaB signaling	9	0.921187	0.0185309	EDARADD, NFAT5, APP, DDX3X, PDCD4, EIF2AK2, CALR, TRIM44, RC3H2
	GOTERM_BP_DIRECT	GO:0045165~cell fate commitment	8	0.818833	0.0187068	EXT1, SMAD2, FGF8, GATA3, PRDM1, PML, SOX5, WNT4
	GOTERM_BP_DIRECT	GO:0048705~skeletal system morphogenesis	6	0.614125	0.019512	PLEKHA1, RYK, ARID5B, TBX4, ACVR2B, FGFR1
	GOTERM_BP_DIRECT	GO:0001934~positive regulation of protein phosphorylation	18	1.84237	0.0201142	APP, CD40, INSR, IGF2, FGF2, HIPK2, CRKL, VEGFA, CCND3, FGF7, FGF8, CCND2, FGF9, CCND1, AKT2, CRH, SQSTM1, MAPK3
	GOTERM_BP_DIRECT	GO:0021938~smoothened signaling pathway involved in regulation of cerebellar granule cell precursor cell proliferation	3	0.307062	0.0208573	SMO, ZNF423, GLI2
	GOTERM_BP_DIRECT	GO:0051222~positive regulation of protein transport	3	0.307062	0.0208573	SRC, CREBRF, PRKCZ
	GOTERM_BP_DIRECT	GO:0030308~negative regulation of cell growth	13	1.3306	0.0212444	TSPYL2, CDKN1A, DDX3X, CDKN2AIP, RTN4, PML, DNAJB2, SERTAD3, PPP2R1A, PPT1, BCL2, SLIT2, VGLL4
	GOTERM_BP_DIRECT	GO:0051974~negative regulation of telomerase activity	4	0.409417	0.0219235	PIF1, SRC, CERS1, PML
	GOTERM_BP_DIRECT	GO:0060213~positive regulation of nuclear-transcribed mRNA poly(A) tail shortening	4	0.409417	0.0219235	BTG2, CPEB3, TNRC6A, TNRC6B
	GOTERM_BP_DIRECT	GO:0030010~establishment of cell polarity	6	0.614125	0.0219991	WEE1, WWC1, CRK, PRKCZ, CRKL, IGF1R
	GOTERM_BP_DIRECT	GO:0070059~intrinsic apoptotic signaling pathway in response to endoplasmic reticulum stress	6	0.614125	0.0219991	AIFM1, DNAJC10, BCL2, CHAC1, PML, BBC3
	GOTERM_BP_DIRECT	GO:0071157~negative regulation of cell cycle arrest	5	0.511771	0.0224689	CCND1, RPL23, ADAM10, CALR, PHOX2B
	GOTERM_BP_DIRECT	GO:0035024~negative regulation of Rho protein signal transduction	5	0.511771	0.0224689	KANK1, KCTD10, CUL3, ABL2, SCAI
	GOTERM_BP_DIRECT	GO:0014911~positive regulation of smooth muscle cell migration	5	0.511771	0.0224689	SRC, CCL5, BCL2, IGF1, CRK
	GOTERM_BP_DIRECT	GO:2000378~negative regulation of reactive oxygen species metabolic process	5	0.511771	0.0224689	BCR, TFAP2A, G6PD, BCL2, VDAC1
	GOTERM_BP_DIRECT	GO:0030307~positive regulation of cell growth	10	1.02354	0.0234531	RPS6KA3, MTPN, DDX3X, BCL2, ADAM10, ACSL4, CRK, TEAD1, CDKN2AIP, EIF4G1
	GOTERM_BP_DIRECT	GO:0035264~multicellular organism growth	10	1.02354	0.0234531	EXT1, SMO, PLEKHA1, TNKS2, TBL1XR1, PLAG1, ARID5B, SOS1, RC3H2, SPTBN2
	GOTERM_BP_DIRECT	GO:0009636~response to toxic substance	10	1.02354	0.0234531	PRKCG, CDKN1A, SCFD1, AIFM1, CCL5, DHX15, BCL2, CLDN1, SLC6A4, MAPK3
	GOTERM_BP_DIRECT	GO:0008630~intrinsic apoptotic signaling pathway in response to DNA damage	7	0.716479	0.024047	BCL2, PIK3R1, FNIP2, HIC1, BCL2L2, PML, MCL1
	GOTERM_BP_DIRECT	GO:0035335~peptidyl-tyrosine dephosphorylation	11	1.1259	0.024474	PTPRD, MTMR2, DUSP2, MTMR3, PTPRS, EYA1, PTPRN, EYA4, PTPN12, CDC25A, CDC14A
	GOTERM_BP_DIRECT	GO:0001649~osteoblast differentiation	12	1.22825	0.0249102	COL1A1, SMO, CBFB, FGF9, PSMC2, COL6A1, CLTC, IGF2, NF1, RRAS2, BMPR1B, GLI2
	GOTERM_BP_DIRECT	GO:0046628~positive regulation of insulin receptor signaling pathway	5	0.511771	0.0259665	SRC, IGF2, NUCKS1, SORBS1, PRKCZ
	GOTERM_BP_DIRECT	GO:0051781~positive regulation of cell division	7	0.716479	0.0264054	FGF7, FGF8, FGF9, IGF2, HDGF, FGF2, VEGFA
	GOTERM_BP_DIRECT	GO:0060644~mammary gland epithelial cell differentiation	4	0.409417	0.0269273	SMO, AKT2, ZNF703, FGF2
	GOTERM_BP_DIRECT	GO:0097242~beta-amyloid clearance	4	0.409417	0.0269273	MSR1, ITGAM, INSR, IGF1R
	GOTERM_BP_DIRECT	GO:0033572~transferrin transport	6	0.614125	0.0275688	STEAP3, ATP6V1G1, ATP6V0E1, CLTC, ATP6V1B2, DNM2
	GOTERM_BP_DIRECT	GO:0032148~activation of protein kinase B activity	6	0.614125	0.0275688	SRC, INSR, RICTOR, IGF1, PRKCZ, ADRA2B
	GOTERM_BP_DIRECT	GO:0016192~vesicle-mediated transport	18	1.84237	0.0278847	ARF3, HSPA8, MCFD2, GOLT1B, GOSR2, COPB1, STXBP1, CLTC, AP3D1, MYO5A, MLC1, NAPG, ARL5B, SCFD1, RAB14, SPIRE2, KIF1C, SPTBN2
	GOTERM_BP_DIRECT	GO:0045665~negative regulation of neuron differentiation	8	0.818833	0.0283822	SOX3, APP, CTDSP1, CALR, DLL1, PHOX2B, SLC6A4, MIB1
	GOTERM_BP_DIRECT	GO:2000134~negative regulation of G1/S transition of mitotic cell cycle	8	0.818833	0.0283822	RBL2, CDKN1A, WEE1, SLFN11, CTDSP1, BCL2, CTDSPL, CDC73
	GOTERM_BP_DIRECT	GO:0016241~regulation of macroautophagy	9	0.921187	0.0288826	ATP6V1G1, ATP6V0E1, PIK3R4, PRKAG1, ATP6V1B2, PRKAG2, ULK1, LAMTOR1, PRKACA
	GOTERM_BP_DIRECT	GO:0030199~collagen fibril organization	11	1.1259	0.0292097	EXT1, COL1A1, DST, COL4A4, COL6A2, COL6A1, PXDN, NF1, COL8A1, TLL1, LAMC2
	GOTERM_BP_DIRECT	GO:0007369~gastrulation	5	0.511771	0.0297727	EXT1, SMAD2, FGF8, CUL3, APLN
	GOTERM_BP_DIRECT	GO:1905564~positive regulation of vascular endothelial cell proliferation	5	0.511771	0.0297727	AKT3, IGF2, FGF2, FGFR1, APLN
	GOTERM_BP_DIRECT	GO:0072383~plus-end-directed vesicle transport along microtubule	3	0.307062	0.0303	FYCO1, KIF5B, KIFAP3
	GOTERM_BP_DIRECT	GO:1902751~positive regulation of cell cycle G2/M phase transition	3	0.307062	0.0303	NPM1, ATAD5, CDC25A
	GOTERM_BP_DIRECT	GO:0043122~regulation of I-kappaB kinase/NF-kappaB signaling	6	0.614125	0.0306599	TRAF3, ZFAND6, TRAF5, IKBKG, BTRC, SQSTM1
	GOTERM_BP_DIRECT	GO:0007223~Wnt signaling pathway, calcium modulating pathway	6	0.614125	0.0306599	TCF7L2, AGO1, CALM1, MAP3K7, TNRC6A, TNRC6B
	GOTERM_BP_DIRECT	GO:0016579~protein deubiquitination	21	2.14944	0.031575	OTUD4, SMAD2, USP48, VCP, USP53, SMURF2, SIAH2, USP9Y, USP2, OTUD7B, FOXK1, GATA3, TOMM20, CDC25A, SMAD7, ASXL1, TRAF3, PSMC2, IKBKG, MAP3K7, OTUD3
	GOTERM_BP_DIRECT	GO:0006027~glycosaminoglycan catabolic process	5	0.511771	0.0338911	HGSNAT, SDC4, FUCA1, AGRN, GUSB
	GOTERM_BP_DIRECT	GO:0001678~cellular glucose homeostasis	5	0.511771	0.0338911	LRRC8D, FOXK1, LRRC8A, NUCKS1, PIK3R1
	GOTERM_BP_DIRECT	GO:0010608~posttranscriptional regulation of gene expression	5	0.511771	0.0338911	LARP1, YTHDC1, MATR3, PUM1, RC3H2
	GOTERM_BP_DIRECT	GO:1901796~regulation of signal transduction by p53 class mediator	14	1.43296	0.0358136	USP2, CSNK2A2, PRKAG1, EHMT1, PRKAG2, URB2, PPP2R5C, PRDM1, PML, HIPK2, ING5, TP53INP1, CHEK1, RICTOR
	GOTERM_BP_DIRECT	GO:0032869~cellular response to insulin stimulus	11	1.1259	0.0364868	SRC, AKT2, INSR, SYAP1, MYO5A, SORBS1, SLC2A4, PIK3R1, CPEB2, PRKCZ, SLC29A2
	GOTERM_BP_DIRECT	GO:2000300~regulation of synaptic vesicle exocytosis	7	0.716479	0.0373531	BACE1, PRKCG, PREPL, ADORA2B, CASK, CALM1, PFN2
	GOTERM_BP_DIRECT	GO:0030177~positive regulation of Wnt signaling pathway	6	0.614125	0.0374723	SKI, KANK1, MACF1, SALL1, PBXIP1, CDC73
	GOTERM_BP_DIRECT	GO:0000186~activation of MAPKK activity	6	0.614125	0.0374723	MAP2K2, EIF2AK2, MAP3K7, CRK, CRKL, MAPK3
	GOTERM_BP_DIRECT	GO:0034198~cellular response to amino acid starvation	9	0.921187	0.0376628	CDKN1A, ATP6V1G1, ATP6V0E1, SESN3, ATP6V1B2, EIF2AK2, LAMTOR1, DEPDC5, MAPK3
	GOTERM_BP_DIRECT	GO:0060021~palate development	8	0.818833	0.0382135	SKI, GABRB3, TFAP2A, PLEKHA1, BNC2, ARID5B, SOS1, ACVR2B
	GOTERM_BP_DIRECT	GO:0006623~protein targeting to vacuole	4	0.409417	0.0385927	GOSR2, PIK3R4, VPS13A, AP3D1
	GOTERM_BP_DIRECT	GO:0050731~positive regulation of peptidyl-tyrosine phosphorylation	10	1.02354	0.0407471	FGF7, YES1, FGF8, SRC, TNK2, ENPP2, IGF2, RICTOR, IGF1, VEGFA
	GOTERM_BP_DIRECT	GO:0038203~TORC2 signaling	3	0.307062	0.0410887	SESN3, SYAP1, RICTOR
	GOTERM_BP_DIRECT	GO:0017145~stem cell division	3	0.307062	0.0410887	EXT1, CUL3, PAFAH1B1
	GOTERM_BP_DIRECT	GO:2000394~positive regulation of lamellipodium morphogenesis	3	0.307062	0.0410887	SRC, ENPP2, RREB1
	GOTERM_BP_DIRECT	GO:1903608~protein localization to cytoplasmic stress granule	3	0.307062	0.0410887	DDX3X, DDX1, DCP1A
	GOTERM_BP_DIRECT	GO:0051574~positive regulation of histone H3-K9 methylation	3	0.307062	0.0410887	RIF1, MYB, JARID2
	GOTERM_BP_DIRECT	GO:0007029~endoplasmic reticulum organization	6	0.614125	0.0411987	LMAN1, VAPB, SEC16A, MIA3, TMCC1, RTN4
	GOTERM_BP_DIRECT	GO:0032467~positive regulation of cytokinesis	6	0.614125	0.0411987	SVIL, SPAST, CUL3, KIF23, CDC14A, IGF1R
	GOTERM_BP_DIRECT	GO:0032880~regulation of protein localization	9	0.921187	0.0426592	DNAJB2, RAB14, CCNE2, CCNE1, FBXW7, ARHGDIA, MYCBP2, BCL2, SLC26A4
	GOTERM_BP_DIRECT	GO:0001764~neuron migration	11	1.1259	0.0427087	PCM1, POMK, GATA3, FGF13, CRK, NTN1, PHOX2B, FGFR1, CRKL, PAFAH1B1, MARK1
	GOTERM_BP_DIRECT	GO:2001243~negative regulation of intrinsic apoptotic signaling pathway	5	0.511771	0.0430726	DDX3X, SRC, BCL2, BCL2L2, MCL1
	GOTERM_BP_DIRECT	GO:0071377~cellular response to glucagon stimulus	5	0.511771	0.0430726	PRKAR1A, PRKAR2A, GLP2R, PRKACA, ADCY5
	GOTERM_BP_DIRECT	GO:0035023~regulation of Rho protein signal transduction	5	0.511771	0.0430726	BCR, KANK1, STARD13, ARHGDIA, CDC42SE2
	GOTERM_BP_DIRECT	GO:0032781~positive regulation of ATPase activity	5	0.511771	0.0430726	DNAJB2, TPM1, DNAJC10, AHSA1, PFN2
	GOTERM_BP_DIRECT	GO:0006281~DNA repair	21	2.14944	0.0450855	PIF1, NPM1, VCP, BTG2, RIF1, EYA1, ASCC1, FBXW7, EYA4, DOT1L, FANCA, UNG, RAD52, RAD51C, HERC2, RRM2B, UBE2T, TAOK1, RPA4, CHEK1, POLE
	GOTERM_BP_DIRECT	GO:0043491~protein kinase B signaling	6	0.614125	0.0451413	SETX, TMEM100, CD40, CCL5, AKT2, IGF1
	GOTERM_BP_DIRECT	GO:0045184~establishment of protein localization	6	0.614125	0.0451413	VCP, PLEKHA1, FLNA, ANK3, USH2A, KPNB1
	GOTERM_BP_DIRECT	GO:0098962~regulation of postsynaptic neurotransmitter receptor activity	4	0.409417	0.0452381	SRC, DLGAP3, NPTX2, DLGAP2
	GOTERM_BP_DIRECT	GO:0048593~camera-type eye morphogenesis	4	0.409417	0.0452381	SKI, NF1, COL8A1, VEGFA
	GOTERM_BP_DIRECT	GO:0047496~vesicle transport along microtubule	4	0.409417	0.0452381	KIF5B, TRAK1, PRKCZ, PAFAH1B1
	GOTERM_BP_DIRECT	GO:0032922~circadian regulation of gene expression	8	0.818833	0.0468954	ZFHX3, MAGED1, GFPT1, MYCBP2, USP2, RORA, ARNTL2, PML
	GOTERM_BP_DIRECT	GO:0036498~IRE1-mediated unfolded protein response	7	0.716479	0.0472224	TSPYL2, VAPB, GOSR2, GFPT1, HDGF, TLN1, PDIA6
	GOTERM_BP_DIRECT	GO:0043484~regulation of RNA splicing	7	0.716479	0.0472224	SON, CELF1, FASTK, RBM12B, METTL4, RBM20, CDK12
	GOTERM_BP_DIRECT	GO:0009615~response to virus	11	1.1259	0.0472362	EEF1G, EXT1, IKBKB, DDX3X, SRC, CCL5, DDX1, EIF2AK2, HMGA2, GATA3, IKBKG
	GOTERM_BP_DIRECT	GO:0006357~regulation of transcription from RNA polymerase II promoter	98	10.0307	0.0473931	APP, ZNF691, CCNT1, JMJD1C, NUCKS1, RORA, PRDM1, SALL1, ZNF449, SNIP1, ZNF202, SOX5, ZBTB39, ZNF282, ZBTB32, ARID5B, ZBTB34, HNF1A, ZBTB33, HCFC2, HIC1, DMTF1, TBL1XR1, PRKAR1A, ATF7, ATF6, ZNF275, SRCAP, CBFB, MAZ, CREBL2, GATA3, ZNF704, CAMTA2, HIVEP2, ZNF423, RREB1, TFAP2A, SMAD2, ZNF142, ZFHX3, BCL11B, IRF2BP1, IRF2BP2, ZBTB12, ZFHX4, PHOX2B, FOSL2, SMAD7, HNRNPK, MAFB, MRGBP, MAFG, REL, CREB…
	GOTERM_BP_DIRECT	GO:0051403~stress-activated MAPK cascade	5	0.511771	0.0481366	IKBKB, IKBKG, BTRC, MAP3K7, MAPK3
	GOTERM_BP_DIRECT	GO:0003007~heart morphogenesis	6	0.614125	0.0493013	ASXL1, FGF8, INSR, FLNA, FAT4, VEGFA
GO, Gene Ontology; HMSMCs, human myometrial smooth muscle cells

## Sheet: 7
Supplemental Table S7. Top 3 GO analysis of HUVECs specific miRNAs.
miRNA	Category	Term	Count	%	PValue	Genes
miR-663a	GOTERM_BP_DIRECT	GO:0045944~positive regulation of transcription from RNA polymerase II promoter	70	14.8305	4.12e-12	BARHL1, ZNF451, CITED2, RAX, TCF20, GLI3, FLCN, SHH, SALL1, KAT5, SIX5, NKRF, HNF4A, SIX2, DPF1, JUNB, PITX1, HRAS, MEN1, PROP1, SLC11A1, EN1, FOXL2, SOX10, PAX2, NR5A1, PRPF6, IRF4, ELF4, LMX1B, ARHGEF2, KMT2D, CEBPA, CEBPB, DLX2, NFIX, KMT2A, PRKDC, AGAP2, NPAS2, NEUROD2, SHOX, FADD, NKX2-5, MAPK3, TBX1, TFAP2B, TGFB1, JUND, SMAD3, CDKN2A, SS18L1, IGF2, HMGA1, ARID3B, POU2F2, KLF4, PBX1, PHOX2B…
	GOTERM_BP_DIRECT	GO:0045892~negative regulation of transcription, DNA-templated	37	7.83898	1.74e-07	CEBPA, HDAC10, CITED2, IKZF1, GLI3, RASD1, SALL1, KAT5, ZIC2, SIX5, NKRF, HNF4A, DPF1, NACC1, NKX2-5, ZBTB7A, PITX1, WNT4, MEN1, PIAS4, TFAP2B, TGFB1, MSX2, CDKN2A, HMGA1, PASD1, FOXL2, KLF4, SOX10, CBFA2T3, PAX2, PARP10, ILF3, RLIM, ZNF217, MDM4, CALR
	GOTERM_BP_DIRECT	GO:0006357~regulation of transcription from RNA polymerase II promoter	74	15.678	5e-07	BARHL1, ZNF331, EPO, RAX, TCF20, HR, ZBTB22, IKZF1, GLI3, SALL1, ZIC2, SIX5, HNF4A, SIX2, JUNB, PITX1, HRAS, MEN1, PIAS4, BRD3, BRD2, PROP1, MSX2, EN1, FOXL2, POU3F1, SOX10, LIME1, PAX2, NR5A1, IRF4, CTDSP1, ELF4, ZNF556, LMX1B, HOXB8, CEBPA, ZNF154, ZNF275, CEBPB, DLX2, NFIX, GLO1, ZBTB45, MLLT1, NPAS2, NEUROD2, SOHLH2, NACC1, SHOX, NKX2-5, ZBTB7A, HOXC6, TBX1, TFAP2B, JUND, SMAD3, PCGF3, PASD1,…
	GOTERM_BP_DIRECT	GO:0007399~nervous system development	27	5.72034	9.73e-07	STMN3, ZBTB45, CYP46A1, NRGN, NEUROD2, PCDHA1, DPF1, PCDHA5, PCDHA4, PCDHA3, NRTN, PCDHA2, IGF2BP2, EPHB2, PCDHA8, PCDHAC2, PCDHA7, PCDHAC1, PCDHA6, NAV1, NAV2, PCDHA11, PCDHA10, APC, DLG4, ARHGEF2, SIM2
	GOTERM_BP_DIRECT	GO:0007155~cell adhesion	34	7.20339	1.31e-06	ITGB4, INPPL1, CD99L2, HAPLN3, THBS2, RS1, ACAN, PCDHA1, PCDHA5, PCDHA4, PCDHA3, PCDHA2, PCDHA9, PCDHA8, PCDHAC2, PCDHA7, SCN1B, PCDHAC1, PCDHA6, IL32, SIGLEC12, GP1BB, TPBG, PCDHA13, PCDHA12, PCDHA11, SORBS3, PCDHA10, BCAM, MMRN1, APC, COL6A2, COL4A3, EPHA2
	GOTERM_BP_DIRECT	GO:0045893~positive regulation of transcription, DNA-templated	37	7.83898	3.75e-06	CEBPB, INO80E, KMT2A, NCF1, CITED2, EPO, ILK, GLI3, NPAS2, SHH, SALL1, KAT5, ZIC2, HNF4A, SOST, APOE, NKX2-5, MAP2K7, WNT4, TBX1, TFAP2B, TGFB1, MAP2K2, SMAD3, CDKN2A, SS18L1, HMGA1, FOXL2, POU3F1, KLF4, SOX10, PAX2, ILF3, MAFB, IRF4, ELF4, ROR2
	GOTERM_BP_DIRECT	GO:0000122~negative regulation of transcription from RNA polymerase II promoter	47	9.95763	4.26e-06	CEBPA, DLX2, CEBPB, NFIX, HDAC10, CITED2, EPO, ZBTB45, GLI3, FLCN, SHH, MTA1, SALL1, KAT5, SUFU, NACC1, MIER1, WWC3, NKX2-5, ZBTB7A, MEN1, PIAS4, TFAP2B, TGFB1, JUND, SMAD3, PROP1, MSX2, USP2, IGF2, EN1, FOXL2, KLF4, SOX10, SORBS3, SKI, TBX15, NFIC, RLIM, ZNF217, FOSB, MDM4, ZNF556, CALR, HOXB8, SIM2, VSX2
	GOTERM_BP_DIRECT	GO:0048538~thymus development	9	1.90678	1.14e-05	TBX1, SHH, MAFB, CITED2, PRKDC, FADD, MAD1L1, PBX1, MAPK3
	GOTERM_BP_DIRECT	GO:0007156~homophilic cell adhesion via plasma membrane adhesion molecules	16	3.38983	1.42e-05	PCDHA13, PCDHA12, PCDHA11, PCDHA10, CDH7, PCDHA1, PCDHA5, PCDHA4, PCDHA3, PCDHA2, PCDHA9, PCDHA8, PCDHAC2, PCDHA7, PCDHAC1, PCDHA6
	GOTERM_BP_DIRECT	GO:0008285~negative regulation of cell proliferation	27	5.72034	4.18e-05	CEBPA, CDKN1A, INPPL1, GLI3, STK11, HNF4A, TNFRSF8, HRAS, DIS3L2, MEN1, TFAP2B, TGFB1, SMAD3, MSX2, CDKN2A, TPBG, HMGA1, KLF4, CBFA2T3, PHOX2B, SKI, APC, DLC1, COL4A3, MDM4, NF2, ROR2
	GOTERM_BP_DIRECT	GO:0043066~negative regulation of apoptotic process	29	6.14407	4.7e-05	CDKN1A, KHDC3L, CITED2, PRKDC, GLO1, ARAF, HSPB1, ADAR, NOL3, GLI3, SHH, MPZ, FLNA, NKX2-5, TFAP2B, SMAD3, PROP1, MSX2, SOX10, PAX2, CD40LG, WNK3, CDK1, FKBP8, CD27, MDM4, PDCD1, FXN, LIMS2
	GOTERM_BP_DIRECT	GO:0021631~optic nerve morphogenesis	4	0.847458	0.000129	CHRNB2, EPHB2, GLI3, PAX2
	GOTERM_BP_DIRECT	GO:0090090~negative regulation of canonical Wnt signaling pathway	13	2.75424	0.000174	TPBG, IGFBP2, SOX10, GLI3, SHH, STK11, APC, SDHAF2, NPHP4, SOST, ROR2, APOE, NKX2-5
	GOTERM_BP_DIRECT	GO:0009410~response to xenobiotic stimulus	17	3.60169	0.000179	VAV3, TFAP2B, ADCYAP1R1, KCNJ11, IGFBP2, SLC1A2, SLC6A11, CYBA, NPAS2, RPTOR, ALAD, SLC22A12, BLOC1S3, CDK1, FOSB, CALR, SHANK2
	GOTERM_BP_DIRECT	GO:0030325~adrenal gland development	6	1.27119	0.000219	NR5A1, PDGFRA, SMAD3, SALL1, PBX1, WNT4
	GOTERM_BP_DIRECT	GO:0090398~cellular senescence	7	1.48305	0.00034	CDKN1A, KAT5, CDKN2A, PRKCD, CALR, MAP2K7, HRAS
	GOTERM_BP_DIRECT	GO:0007605~sensory perception of sound	13	2.75424	0.000345	BARHL1, TBX1, CHRNB2, SPTBN4, HOMER2, SLC52A3, LHFPL3, NAV2, ESPN, SOBP, COL4A3, OTOF, MYH14
	GOTERM_BP_DIRECT	GO:0000165~MAPK cascade	11	2.33051	0.000369	PPP5C, TGFB1, MAP2K2, PABPN1, MINK1, ARAF, NRTN, MAP2K7, HRAS, MAPK3, MEN1
	GOTERM_BP_DIRECT	GO:0001658~branching involved in ureteric bud morphogenesis	7	1.48305	0.00039	SHH, SALL1, ILK, GLI3, PAX2, PBX1, WNT4
	GOTERM_BP_DIRECT	GO:0030036~actin cytoskeleton organization	14	2.9661	0.000433	VASP, SPTBN4, IQSEC2, STARD8, AGAP2, SPTB, CYTH2, DLC1, FSCN1, FLNA, RAC3, NPHP4, NF2, PIP5K1C
	GOTERM_BP_DIRECT	GO:0042307~positive regulation of protein import into nucleus	7	1.48305	0.000509	SHH, TGFB1, SMAD3, PRKCD, CDK1, FLNA, GLI3
	GOTERM_BP_DIRECT	GO:1900026~positive regulation of substrate adhesion-dependent cell spreading	7	1.48305	0.000509	MYADM, RAC3, ILK, FLNA, CALR, UNC13D, LIMS2
	GOTERM_BP_DIRECT	GO:0001843~neural tube closure	9	1.90678	0.000682	VASP, SKI, BRD2, ST14, TGFB1, CITED2, SUFU, DLC1, PAX2
	GOTERM_BP_DIRECT	GO:0042493~response to drug	18	3.81356	0.000701	VAV3, TFAP2B, CDKN1A, ADCYAP1R1, TGFB1, KCNJ11, IGFBP2, SLC1A2, SLC6A11, CYBA, NPAS2, ALAD, SLC22A12, BLOC1S3, FPGS, CDK1, FOSB, CALR
	GOTERM_BP_DIRECT	GO:0007275~multicellular organism development	15	3.17797	0.000729	PDGFRA, DGKD, FLT1, MINK1, LTBP4, IGF2, CDH7, RS1, SUFU, LMX1B, PDCD1, ROR2, EPHB2, EPHA2, HOXC6
	GOTERM_BP_DIRECT	GO:0048701~embryonic cranial skeleton morphogenesis	6	1.27119	0.000762	TBX1, TBX15, PDGFRA, DLX2, SMAD3, SIX2
	GOTERM_BP_DIRECT	GO:0002076~osteoblast development	5	1.05932	0.000924	SHH, SMAD3, JUND, MSX2, MEN1
	GOTERM_BP_DIRECT	GO:0043524~negative regulation of neuron apoptotic process	12	2.54237	0.00111223	PRKCG, BARHL1, TFAP2B, CEBPB, SYNGAP1, LRP1, AGAP2, EN1, ILK, APOE, SNCB, HRAS
	GOTERM_BP_DIRECT	GO:0030335~positive regulation of cell migration	16	3.38983	0.00127108	PDGFRA, TGFB1, FLT1, SMAD3, PIK3CD, ILK, SEMA3F, GNAI2, FAM83H, APC, MGAT5, MYADM, ROR2, EPHB2, HRAS, EPHA2
	GOTERM_BP_DIRECT	GO:0032930~positive regulation of superoxide anion generation	5	1.05932	0.00137462	TGFB1, PRKCD, CYBA, MAPT, GNAI2
	GOTERM_BP_DIRECT	GO:0045216~cell-cell junction organization	5	1.05932	0.00164879	TGFB1, SMAD3, FLNA, NF2, LIMS2
	GOTERM_BP_DIRECT	GO:0035176~social behavior	7	1.48305	0.00172937	RPTOR, TBX1, CHRNB2, PTCHD1, DLG4, EN1, SHANK2
	GOTERM_BP_DIRECT	GO:0002244~hematopoietic progenitor cell differentiation	8	1.69492	0.00188447	PDGFRA, TGFB1, FLT1, CITED2, PLD4, ADAR, SIPA1L3, DHTKD1
	GOTERM_BP_DIRECT	GO:1903078~positive regulation of protein localization to plasma membrane	7	1.48305	0.00250271	LRP1, KCNJ11, RER1, WNK3, ZDHHC8, EPHB2, EPHA2
	GOTERM_BP_DIRECT	GO:0032147~activation of protein kinase activity	8	1.69492	0.00255126	RPTOR, STK11, EPO, SLC11A1, MINK1, PRKCD, AGAP2, PAK6
	GOTERM_BP_DIRECT	GO:0032753~positive regulation of interleukin-4 production	5	1.05932	0.00269517	SASH3, SLC7A5, CEBPB, CD40LG, IRF4
	GOTERM_BP_DIRECT	GO:0001933~negative regulation of protein phosphorylation	8	1.69492	0.0029461	PPP5C, TGFB1, PRKDC, CTDSP1, FKBP8, MYADM, EPHB2, MEN1
	GOTERM_BP_DIRECT	GO:0010629~negative regulation of gene expression	17	3.60169	0.00304853	CDKN1A, TGFB1, LRP1, CITED2, INPPL1, PIK3CD, KLF4, PARP10, FLCN, SLC7A5, SHH, MYADM, CDK1, MAPT, APOE, HRAS, WNT4
	GOTERM_BP_DIRECT	GO:0060364~frontal suture morphogenesis	3	0.635593	0.00328605	TGFB1, MSX2, GLI3
	GOTERM_BP_DIRECT	GO:0051726~regulation of cell cycle	17	3.60169	0.00354152	CDKN1A, INO80E, TGFB1, JUND, SMAD3, CSNK2A1, CDKN2A, ILK, PHOX2B, STK11, APC, KAT5, MDM4, NF2, CALR, HRAS, JUNB
	GOTERM_BP_DIRECT	GO:0030878~thyroid gland development	5	1.05932	0.00360166	TBX1, SHH, SMAD3, NKX2-5, MAPK3
	GOTERM_BP_DIRECT	GO:0014003~oligodendrocyte development	5	1.05932	0.00360166	PRDM8, SHH, TGFB1, HDAC10, SOX10
	GOTERM_BP_DIRECT	GO:0001501~skeletal system development	10	2.11864	0.0045895	ACAN, EVC, SUFU, GNA11, SHOX, IGF2, EN1, HAPLN3, PITX1, EPHA2
	GOTERM_BP_DIRECT	GO:0008284~positive regulation of cell proliferation	24	5.08475	0.00470339	TBX1, PDGFRA, TFAP2B, KMT2D, TGFB1, FLT1, CTF1, CSNK2A1, EPO, IGF2, ILK, GAB2, HAPLN3, PBX1, GNAI2, RAD51B, SHH, NACC1, CALR, S1PR2, NKX2-5, HRAS, FXN, SHANK2
	GOTERM_BP_DIRECT	GO:0001889~liver development	8	1.69492	0.00470492	CEBPA, SMAD3, CITED2, HNF4A, FPGS, ACO2, HRAS, WNT4
	GOTERM_BP_DIRECT	GO:0070166~enamel mineralization	4	0.847458	0.0049257	TBX1, TGFB1, MSX2, CNNM4
	GOTERM_BP_DIRECT	GO:0010800~positive regulation of peptidyl-threonine phosphorylation	5	1.05932	0.00531744	RPTOR, TGFB1, WNK3, S1PR2, UBE2K
	GOTERM_BP_DIRECT	GO:0071625~vocalization behavior	4	0.847458	0.00595641	DLG4, MYH14, GLI3, SHANK2
	GOTERM_BP_DIRECT	GO:0043627~response to estrogen	7	1.48305	0.00595923	KMT2D, SLC34A2, CITED2, EPO, IGFBP2, HAPLN3, GLI3
	GOTERM_BP_DIRECT	GO:0051056~regulation of small GTPase mediated signal transduction	9	1.90678	0.00624702	VAV3, RAP1GAP2, ARHGAP31, DLC1, ARHGAP39, ARHGEF2, SIPA1L3, ARHGAP6, SIPA1
	GOTERM_BP_DIRECT	GO:0030316~osteoclast differentiation	5	1.05932	0.00672192	TGFB1, GLO1, GAB2, JUNB, EPHA2
	GOTERM_BP_DIRECT	GO:0018107~peptidyl-threonine phosphorylation	7	1.48305	0.00684353	MYLK2, STK11, CSNK2A1, PRKDC, WNK3, PRKCD, CDK1
	GOTERM_BP_DIRECT	GO:0048557~embryonic digestive tract morphogenesis	4	0.847458	0.00710648	PDGFRA, SHH, SIX2, GLI3
	GOTERM_BP_DIRECT	GO:0048593~camera-type eye morphogenesis	4	0.847458	0.00710648	SKI, COL8A2, EPHB2, GLI3
	GOTERM_BP_DIRECT	GO:0007389~pattern specification process	5	1.05932	0.00750793	TBX1, SHH, SYNGAP1, APC, RAX
	GOTERM_BP_DIRECT	GO:0045736~negative regulation of cyclin-dependent protein serine/threonine kinase activity	5	1.05932	0.00750793	CEBPA, CDKN1A, APC, CDKN2A, MEN1
	GOTERM_BP_DIRECT	GO:0060070~canonical Wnt signaling pathway	7	1.48305	0.00834285	SHH, PORCN, STK11, PROP1, DISC1, KLF4, WNT4
	GOTERM_BP_DIRECT	GO:0048536~spleen development	5	1.05932	0.0083521	CITED2, PRKDC, FADD, NKX2-5, PBX1
	GOTERM_BP_DIRECT	GO:0033077~T cell differentiation in thymus	5	1.05932	0.0083521	SHH, MAFB, PRKDC, FADD, GLI3
	GOTERM_BP_DIRECT	GO:0008306~associative learning	5	1.05932	0.00925609	CHRNB2, NEUROD2, NPTX2, SHANK2, NRGN
	GOTERM_BP_DIRECT	GO:0001708~cell fate specification	5	1.05932	0.00925609	TBX1, TBX15, SHH, APC, FKBP8
	GOTERM_BP_DIRECT	GO:0045669~positive regulation of osteoblast differentiation	7	1.48305	0.00946487	CEBPA, CEBPB, JUND, MSX2, ILK, GLI3, WNT4
	GOTERM_BP_DIRECT	GO:0048169~regulation of long-term neuronal synaptic plasticity	4	0.847458	0.00977679	SYNGR1, SYNGAP1, DLG4, HRAS
	GOTERM_BP_DIRECT	GO:0001892~embryonic placenta development	4	0.847458	0.00977679	CEBPA, CEBPB, CITED2, IGF2
	GOTERM_BP_DIRECT	GO:0008283~cell proliferation	10	2.11864	0.00985788	TBX1, NAA60, LRP1, CITED2, SIX2, FPGS, CDK1, TACC3, FAM83D, GNAI2
	GOTERM_BP_DIRECT	GO:0035556~intracellular signal transduction	20	4.23729	0.0105121	BLK, PRKCG, VAV3, DGKD, UNC13A, PRKCD, MINK1, ARAF, HSPB1, CD209, WNK3, MKNK2, ASB6, FKBP8, RAC3, PAK6, ARHGEF2, RGS6, SIPA1, MAPK3
	GOTERM_BP_DIRECT	GO:0016477~cell migration	14	2.9661	0.010527	VAV3, TGFB1, FLT1, PROP1, LAMB3, ITGB4, PIK3CD, APC, SIX2, FSCN1, WWC3, CDK1, FAM83D, EPHA2
	GOTERM_BP_DIRECT	GO:0042472~inner ear morphogenesis	6	1.27119	0.0105495	TBX1, MAFB, ROR2, EPHB2, SOBP, PAX2
	GOTERM_BP_DIRECT	GO:0003337~mesenchymal to epithelial transition involved in metanephros morphogenesis	3	0.635593	0.0109677	SALL1, SIX2, PAX2
	GOTERM_BP_DIRECT	GO:0046033~AMP metabolic process	3	0.635593	0.0109677	AK1, AK3, AMPD2
	GOTERM_BP_DIRECT	GO:0016310~phosphorylation	9	1.90678	0.0110896	RPTOR, PRKCG, PRR5, MVK, AK3, PIK3CD, PIP5K1C, EPHB2, MAPK3
	GOTERM_BP_DIRECT	GO:0001701~in utero embryonic development	12	2.54237	0.0113578	PDGFRA, SLC34A2, FLCN, SMAD3, UNK, IGF2, PLOD3, MGAT1, LMX1B, SOX10, GLI3, CMIP
	GOTERM_BP_DIRECT	GO:0032956~regulation of actin cytoskeleton organization	7	1.48305	0.0120247	LRP1, DLC1, PRKCD, FSCN1, RAC3, ILK, BAIAP2
	GOTERM_BP_DIRECT	GO:0048870~cell motility	5	1.05932	0.0123422	SKI, CTTN, ITGB4, FSCN1, EPHA2
	GOTERM_BP_DIRECT	GO:0042177~negative regulation of protein catabolic process	5	1.05932	0.0123422	PRKCG, SMAD3, AGAP2, FLNA, MDM4
	GOTERM_BP_DIRECT	GO:0042475~odontogenesis of dentin-containing tooth	6	1.27119	0.0130525	TBX1, PDGFRA, DLX2, SHH, NF2, GLI3
	GOTERM_BP_DIRECT	GO:0014068~positive regulation of phosphatidylinositol 3-kinase signaling	7	1.48305	0.0134718	PRR5, PDGFRA, FLT1, NCF1, AGAP2, ROR2, HCST
	GOTERM_BP_DIRECT	GO:0030177~positive regulation of Wnt signaling pathway	5	1.05932	0.0135003	SKI, SHH, SALL1, CSNK2A1, DISC1
	GOTERM_BP_DIRECT	GO:0045595~regulation of cell differentiation	5	1.05932	0.0135003	TFAP2B, CEBPB, APC, LTBP4, KLF4
	GOTERM_BP_DIRECT	GO:0009953~dorsal/ventral pattern formation	5	1.05932	0.0135003	SHH, PROP1, EN1, LMX1B, GLI3
	GOTERM_BP_DIRECT	GO:0018108~peptidyl-tyrosine phosphorylation	9	1.90678	0.0137661	BLK, PDGFRA, FLT1, MAP2K2, PRKCD, ROR2, EPHB2, MAP2K7, EPHA2
	GOTERM_BP_DIRECT	GO:0007169~transmembrane receptor protein tyrosine kinase signaling pathway	9	1.90678	0.0137661	BLK, PDGFRA, FLT1, CD8A, NRTN, GAB2, ROR2, EPHB2, EPHA2
	GOTERM_BP_DIRECT	GO:0007165~signal transduction	42	8.89831	0.0147137	RASL12, DGKD, EPO, PIK3CD, ARHGAP39, LSP1, ARHGAP6, GNAI2, NRGN, FAM83H, GPR173, STK11, RASD1, MTA1, SYNGAP1, GNA11, SUFU, PDE4A, TNFRSF8, NPHP4, FADD, FAM83D, MAP2K7, HRAS, SH3GL1, IL32, CHRNB2, CSNK2A1, STARD8, PRKCD, PDE4C, IGFBP2, CLCN6, BCAM, ARHGAP31, GNAL, VGF, DLG4, DLC1, ROR2, AGRN, SIPA1
	GOTERM_BP_DIRECT	GO:0071542~dopaminergic neuron differentiation	4	0.847458	0.014742	SHH, EN1, LMX1B, PHOX2B
	GOTERM_BP_DIRECT	GO:0009612~response to mechanical stimulus	6	1.27119	0.0149271	CLCN6, JUND, CITED2, IGFBP2, FOSB, SOST
	GOTERM_BP_DIRECT	GO:0007507~heart development	12	2.54237	0.0151095	TBX1, ACAN, GYS1, CDKN1A, SHH, TGFB1, SALL1, CITED2, PRKDC, GNA11, NKX2-5, GLI3
	GOTERM_BP_DIRECT	GO:0001570~vasculogenesis	6	1.27119	0.0159285	SHH, TGFB1, CITED2, NKX2-5, JUNB, EPHA2
	GOTERM_BP_DIRECT	GO:0023019~signal transduction involved in regulation of gene expression	4	0.847458	0.0166595	PDGFRA, SMAD3, MSX2, HNF4A
	GOTERM_BP_DIRECT	GO:0006006~glucose metabolic process	6	1.27119	0.0169737	TFAP2B, G6PD, H6PD, KCNJ11, INPPL1, IGF2
	GOTERM_BP_DIRECT	GO:0030168~platelet activation	6	1.27119	0.0169737	VAV3, ENTPD2, DGKD, CD40LG, GP1BB, BLOC1S3
	GOTERM_BP_DIRECT	GO:0048488~synaptic vesicle endocytosis	5	1.05932	0.0173802	PIP5K1C, SNCB, STX1A, DNM1, PACSIN1
	GOTERM_BP_DIRECT	GO:0051220~cytoplasmic sequestering of protein	3	0.635593	0.0182187	FLNA, RBCK1, MAD1L1
	GOTERM_BP_DIRECT	GO:0009887~animal organ morphogenesis	9	1.90678	0.0182661	ABLIM1, LAMB3, ELN, IGF2, AGRN, PHLDA2, HRAS, HSPG2, PBX1
	GOTERM_BP_DIRECT	GO:0002052~positive regulation of neuroblast proliferation	4	0.847458	0.0187099	SHH, DISC1, SOX10, GLI3
	GOTERM_BP_DIRECT	GO:0048589~developmental growth	4	0.847458	0.0187099	SMAD3, GAS1, SOX10, GLI3
	GOTERM_BP_DIRECT	GO:0043010~camera-type eye development	5	1.05932	0.0203155	SKI, SHH, FKBP8, RAX, PAX2
	GOTERM_BP_DIRECT	GO:0030890~positive regulation of B cell proliferation	5	1.05932	0.0203155	VAV3, CHRNB2, SASH3, CDKN1A, EPHB2
	GOTERM_BP_DIRECT	GO:0001947~heart looping	6	1.27119	0.0216063	SHH, SMAD3, CITED2, SUFU, NKX2-5, BBS5
	GOTERM_BP_DIRECT	GO:0007224~smoothened signaling pathway	6	1.27119	0.0216063	SHH, EVC, PTCHD1, FKBP8, ROR2, GLI3
	GOTERM_BP_DIRECT	GO:0070527~platelet aggregation	5	1.05932	0.0218905	PDGFRA, HSPB1, ILK, FLNA, MYL9
	GOTERM_BP_DIRECT	GO:0021952~central nervous system projection neuron axonogenesis	3	0.635593	0.0224185	CHRNB2, SPTBN4, EPHB2
	GOTERM_BP_DIRECT	GO:0033572~transferrin transport	3	0.635593	0.0224185	STEAP3, MCOLN1, RAB11B
	GOTERM_BP_DIRECT	GO:0010863~positive regulation of phospholipase C activity	3	0.635593	0.0224185	PDGFRA, FLT1, HRAS
	GOTERM_BP_DIRECT	GO:0007417~central nervous system development	9	1.90678	0.0228894	PIAS4, ACAN, SHH, PROP1, ZIC2, CITED2, HAPLN3, NPAS2, SH3GL1
	GOTERM_BP_DIRECT	GO:0009954~proximal/distal pattern formation	4	0.847458	0.0232112	DLX2, EN1, GLI3, PBX1
	GOTERM_BP_DIRECT	GO:2000463~positive regulation of excitatory postsynaptic potential	4	0.847458	0.0232112	DLG4, BAIAP2, STX1A, GRIN1
	GOTERM_BP_DIRECT	GO:0043113~receptor clustering	4	0.847458	0.0232112	SYNGAP1, DLG4, FLNA, AGRN
	GOTERM_BP_DIRECT	GO:0001755~neural crest cell migration	5	1.05932	0.0235381	TBX1, SHH, NRTN, SEMA3F, SOX10
	GOTERM_BP_DIRECT	GO:0007420~brain development	13	2.75424	0.0235618	DLX2, PRKDC, MINK1, SLC6A11, BAIAP2, HSPG2, PBX1, GRIN1, ZIC2, FPGS, PAFAH1B2, SHANK2, MEN1
	GOTERM_BP_DIRECT	GO:0032922~circadian regulation of gene expression	6	1.27119	0.0242027	MTA1, KMT2A, USP2, HUWE1, PASD1, NPAS2
	GOTERM_BP_DIRECT	GO:0006469~negative regulation of protein kinase activity	6	1.27119	0.0242027	CDKN2A, HSPB1, ILK, MLLT1, NF2, EPHB2
	GOTERM_BP_DIRECT	GO:0045444~fat cell differentiation	6	1.27119	0.0255728	CEBPA, TFAP2B, MAFB, SDF4, KLF4, ZBTB7A
	GOTERM_BP_DIRECT	GO:0046697~decidualization	4	0.847458	0.0256624	CITED2, JUNB, MAPK3, MEN1
	GOTERM_BP_DIRECT	GO:0006974~cellular response to DNA damage stimulus	13	2.75424	0.0266731	BLK, VAV3, CDKN1A, PRKDC, DDX11, NPAS2, BBC3, STK11, APC, ZNF385A, OTUB1, MAPK3, MEN1
	GOTERM_BP_DIRECT	GO:0045596~negative regulation of cell differentiation	5	1.05932	0.0270536	TBX1, SHH, TGFB1, SIX2, WNT4
	GOTERM_BP_DIRECT	GO:0031175~neuron projection development	8	1.69492	0.0278353	BLK, BLOC1S3, RAC3, STMN3, NRTN, MAP4, MAPT, APOE
	GOTERM_BP_DIRECT	GO:0042104~positive regulation of activated T cell proliferation	4	0.847458	0.028247	EPO, IGFBP2, IGF2, FADD
	GOTERM_BP_DIRECT	GO:0006611~protein export from nucleus	4	0.847458	0.028247	TGFB1, XPO6, ADAR, CALR
	GOTERM_BP_DIRECT	GO:0006898~receptor-mediated endocytosis	6	1.27119	0.0299775	CTTN, LRP1, APOE, LDLRAP1, HSPG2, DNM1
	GOTERM_BP_DIRECT	GO:0070301~cellular response to hydrogen peroxide	6	1.27119	0.0299775	PPP5C, PRKCD, CDK1, KLF4, FXN, PAX2
	GOTERM_BP_DIRECT	GO:0010971~positive regulation of G2/M transition of mitotic cell cycle	4	0.847458	0.0309645	RAD51B, CDK1, PHOX2B, PBX1
	GOTERM_BP_DIRECT	GO:0030851~granulocyte differentiation	3	0.635593	0.0318669	CEBPA, CITED2, CBFA2T3
	GOTERM_BP_DIRECT	GO:0030308~negative regulation of cell growth	8	1.69492	0.0323509	FLCN, CDKN1A, STK11, TGFB1, SMAD3, CDKN2A, HNF4A, SIPA1
	GOTERM_BP_DIRECT	GO:0032870~cellular response to hormone stimulus	4	0.847458	0.0338142	IGFBP2, FOSB, PLOD3, CACNA1H
	GOTERM_BP_DIRECT	GO:0045471~response to ethanol	8	1.69492	0.0347821	ALAD, CHRNB2, ADCYAP1R1, G6PD, CDK1, CD27, SDF4, GRIN1
	GOTERM_BP_DIRECT	GO:0043278~response to morphine	4	0.847458	0.0367951	PRKCG, PPP5C, FOSB, FADD
	GOTERM_BP_DIRECT	GO:0048167~regulation of synaptic plasticity	5	1.05932	0.03715	SYNGAP1, VGF, MAPT, BAIAP2, GRIN1
	GOTERM_BP_DIRECT	GO:0007268~chemical synaptic transmission	12	2.54237	0.0395071	CHRNB2, PRKCG, GRM4, PTCHD1, DLG4, MPZ, MINK1, SLC1A2, NPTX2, AGRN, SNCB, GRIN1
	GOTERM_BP_DIRECT	GO:0006351~transcription, DNA-templated	7	1.48305	0.0395262	SKI, PPP5C, BAZ2A, KLF4, ZBTB7A, CBFA2T3, MAPK3
	GOTERM_BP_DIRECT	GO:0006915~apoptotic process	22	4.66102	0.039783	KLLN, STEAP3, KMT2A, CSNK2A1, NCF1, CDKN2A, EPO, PRKCD, TRAF1, BBC3, ADAMTSL4, DLC1, DPF1, CDK1, FKBP8, PAK6, FADD, PDCD1, MAP2K7, PHLDA2, ZNF385A, MAPK3
	GOTERM_BP_DIRECT	GO:0043552~positive regulation of phosphatidylinositol 3-kinase activity	4	0.847458	0.0399061	VAV3, PDGFRA, TGFB1, FLT1
	GOTERM_BP_DIRECT	GO:0060325~face morphogenesis	4	0.847458	0.0399061	SKI, TBX1, PDGFRA, TGFB1
	GOTERM_BP_DIRECT	GO:0032760~positive regulation of tumor necrosis factor production	7	1.48305	0.0410939	SASH3, HSPB1, TNFRSF8, CYBA, FADD, ARHGEF2, EPHB2
	GOTERM_BP_DIRECT	GO:0006811~ion transport	8	1.69492	0.0413815	CHRNB2, TOMM40, SLC1A2, FXYD6, SLC26A11, LRRC8A, SLC25A22, FXN
	GOTERM_BP_DIRECT	GO:0014823~response to activity	5	1.05932	0.0417175	ALAD, STK11, PRKDC, CDK1, CYBA
	GOTERM_BP_DIRECT	GO:0071285~cellular response to lithium ion	3	0.635593	0.0425889	CEBPA, SHH, CALR
	GOTERM_BP_DIRECT	GO:0045730~respiratory burst	3	0.635593	0.0425889	NCF1, SLC11A1, CYBA
	GOTERM_BP_DIRECT	GO:0014912~negative regulation of smooth muscle cell migration	3	0.635593	0.0425889	LRP1, ILK, S1PR2
	GOTERM_BP_DIRECT	GO:2001234~negative regulation of apoptotic signaling pathway	4	0.847458	0.0431459	CSNK2A1, TMBIM1, GNAI2, WNT4
	GOTERM_BP_DIRECT	GO:1900182~positive regulation of protein localization to nucleus	4	0.847458	0.0431459	STK11, TGFB1, CDKN2A, CDK1
	GOTERM_BP_DIRECT	GO:0043408~regulation of MAPK cascade	4	0.847458	0.0431459	SYNGAP1, MINK1, PAK6, GRB2
	GOTERM_BP_DIRECT	GO:0006919~activation of cysteine-type endopeptidase activity involved in apoptotic process	6	1.27119	0.0459272	SMAD3, CDKN2A, DLC1, COL4A3, MAPT, BBC3
	GOTERM_BP_DIRECT	GO:0051973~positive regulation of telomerase activity	4	0.847458	0.0465131	PNKP, KLF4, MAP2K7, MAPK3
	GOTERM_BP_DIRECT	GO:0030511~positive regulation of transforming growth factor beta receptor signaling pathway	4	0.847458	0.0465131	FLCN, STK11, CITED2, MEN1
	GOTERM_BP_DIRECT	GO:0002432~granuloma formation	2	0.423729	0.0470412	CEBPB, UNC13D
	GOTERM_BP_DIRECT	GO:0007015~actin filament organization	8	1.69492	0.0472104	KHDC3L, FSCN1, INPPL1, RAC3, ARHGEF2, ARHGAP6, SORBS3, PACSIN1
	GOTERM_BP_DIRECT	GO:0006338~chromatin remodeling	8	1.69492	0.0472104	BRD3, BRD2, INO80E, MTA1, MIER1, BAZ2A, MLLT1, ZBTB7A
	GOTERM_BP_DIRECT	GO:0007409~axonogenesis	6	1.27119	0.0479584	RTN4R, SPTBN4, STK11, SLITRK1, BAIAP2, PAX2
	GOTERM_BP_DIRECT	GO:0007213~G-protein coupled acetylcholine receptor signaling pathway	3	0.635593	0.0483832	GNA11, AGRN, GNAI2
	GOTERM_BP_DIRECT	GO:0043249~erythrocyte maturation	3	0.635593	0.0483832	G6PD, EPO, ZBTB7A
	GOTERM_BP_DIRECT	GO:0035909~aorta morphogenesis	3	0.635593	0.0483832	TBX1, TFAP2B, LRP1
	GOTERM_BP_DIRECT	GO:0021675~nerve development	3	0.635593	0.0483832	ILK, NRTN, SEMA3F
	GOTERM_BP_DIRECT	GO:0070306~lens fiber cell differentiation	3	0.635593	0.0483832	TGFB1, SMAD3, NF2
	GOTERM_BP_DIRECT	GO:0048666~neuron development	5	1.05932	0.0491373	NEUROD2, CTF1, EN1, PBX1, PACSIN1
miR-4463	GOTERM_BP_DIRECT	GO:0007156~homophilic cell adhesion via plasma membrane adhesion molecules	25	5.20833	2.67e-12	RET, PCDHGB7, PCDHGB6, PCDHGB4, PCDHGB3, PCDHGB2, IGSF21, PCDHGA8, PCDHGA7, PCDHGA6, PCDHGA5, PCDHGA4, PCDHGC5, PCDHGA3, PCDHGC4, PCDHGA2, PCDHGC3, PCDHGA1, PCDHGA9, PCDHGA10, PCDHGA11, PCDHGA12, CEACAM1, PCDHGB1, PCDHB7
	GOTERM_BP_DIRECT	GO:0007155~cell adhesion	40	8.33333	1.68e-09	APP, PCDHGB7, ITGAM, PCDHGB6, B4GALT1, PCDHGB4, PCDHGB3, ITGB3, PCDHGB2, PSEN1, HAPLN3, CLDN2, CLDN1, EFNB1, ABL2, SPOCK1, OPCML, PCDHGA8, PCDHGA7, PCDHGA6, TOR1A, NLGN4X, PCDHGA5, PCDHGA4, PCDHGC5, PCDHGA3, PCDHGC4, PCDHGA2, PCDHGC3, PCDHGA1, OMG, PCDHGA9, PCDHGA10, PCDHGA11, NFASC, PCDHGA12, CEACAM1, PCDHGB1, AGGF1, PCDHB7
	GOTERM_BP_DIRECT	GO:0007219~Notch signaling pathway	14	2.91667	2.78e-06	HES7, CEBPA, APP, CDKN1B, SIX1, HNF1B, KCNA5, PSEN1, DLL1, TGFBR2, DLL3, NEURL1B, BMP2, CHAC1
	GOTERM_BP_DIRECT	GO:0042060~wound healing	12	2.5	2.7e-05	PDGFRB, PDGFRA, SMPD1, ITGB3, REG1A, GATA4, FGF2, GLI3, TSKU, TGFBR2, PLEC, KRT6A
	GOTERM_BP_DIRECT	GO:0010863~positive regulation of phospholipase C activity	5	1.04167	6.04e-05	PDGFRB, PDGFRA, PTAFR, ABL2, FGF2
	GOTERM_BP_DIRECT	GO:0032355~response to estradiol	11	2.29167	0.000382	PDGFRB, CDKN1B, GPX1, DHH, MAP1B, ALDH1A2, STXBP1, TACR3, TACR1, CYP19A1, AGT
	GOTERM_BP_DIRECT	GO:0050808~synapse organization	8	1.66667	0.000402	APP, NFASC, NLGN4X, PCDHGC5, PCDHGC4, PCDHGC3, TSC1, PSEN1
	GOTERM_BP_DIRECT	GO:0021695~cerebellar cortex development	4	0.833333	0.000442	DIXDC1, OGDH, KIF14, AGTR2
	GOTERM_BP_DIRECT	GO:0045944~positive regulation of transcription from RNA polymerase II promoter	48	10	0.000456	ASCL5, CEBPA, APP, ZNF473, RNASEL, CD40, SMARCB1, AIRE, SIX1, GATA4, NUCKS1, PIK3R1, FGF2, HIF1A, IKZF3, DLL1, GLI3, NKRF, SIX2, ZIC1, ALX4, HOXA2, ALX1, TEAD1, RREB1, MAPK3, MEN1, DDX17, STAT2, TFE3, LIF, HNF1B, SOX12, TBX6, KLF14, POU2F2, ZFY, ASXL1, GFI1B, BMP2, NFIC, TFEC, PAX9, RFX5, IRF7, TCF4, MDM4, TLR2
	GOTERM_BP_DIRECT	GO:0048701~embryonic cranial skeleton morphogenesis	6	1.25	0.000777	TBX15, PDGFRA, SIX2, WNT9B, SIX1, TGFBR2
	GOTERM_BP_DIRECT	GO:0006091~generation of precursor metabolites and energy	7	1.45833	0.000846	CEBPA, ACOX1, ADIPOQ, OGDH, ENPP1, DLST, PHKA1
	GOTERM_BP_DIRECT	GO:0006357~regulation of transcription from RNA polymerase II promoter	62	12.9167	0.000867	APP, SMARCB1, GFI1, SIX1, NUCKS1, IKZF1, IKZF3, GLI3, ZNF81, ZIC2, SIX2, ZIC1, HOXA2, TEAD1, MEN1, DDX17, HES7, TFE3, HNF1B, KLF14, BAZ1B, ZFY, THAP1, TOX4, PRKAR1A, TFEC, PAX9, RFX5, IRF7, ADNP, ZNF236, ZNF510, CRK, ASCL5, CEBPA, ZNF154, ZNF473, ZNF275, PTAFR, GATA4, ZNF2, HIF1A, PURB, CUX1, ZSCAN12, ALX4, ALX1, RREB1, ZNF264, STAT2, ATP2B4, SMAD9, TBX6, POU2F2, VAX2, TBX15, GFI1B, NFIC, ZNF736,…
	GOTERM_BP_DIRECT	GO:0048169~regulation of long-term neuronal synaptic plasticity	5	1.04167	0.00094	CAMK2B, APP, KRAS, SYP, AGT
	GOTERM_BP_DIRECT	GO:0021766~hippocampus development	8	1.66667	0.00139601	KCNA1, OGDH, KIF14, ATP2B4, TSC1, CRK, GLI3, TSKU
	GOTERM_BP_DIRECT	GO:0030111~regulation of Wnt signaling pathway	5	1.04167	0.00139698	APP, MDFIC, TMEM237, DCDC2, HNF1B
	GOTERM_BP_DIRECT	GO:0008285~negative regulation of cell proliferation	23	4.79167	0.00158472	CEBPA, APP, MAP2K1, CDKN1B, SMARCB1, B4GALT1, REG1A, LIF, TSC1, IFNLR1, STK4, DLL1, FGF2, GLI3, BMP2, ALDH1A2, MMRN2, MDM4, FRK, GAS8, FKTN, TLR2, MEN1
	GOTERM_BP_DIRECT	GO:0003051~angiotensin-mediated drinking behavior	3	0.625	0.00168392	ACE2, TACR1, AGT
	GOTERM_BP_DIRECT	GO:0060055~angiogenesis involved in wound healing	4	0.833333	0.00194141	B4GALT1, GPX1, ITGB3, HPSE
	GOTERM_BP_DIRECT	GO:0046326~positive regulation of glucose import	6	1.25	0.00225119	RNASEL, OCLN, ADIPOQ, SLC1A2, PIK3R1, ARPP19
	GOTERM_BP_DIRECT	GO:0008203~cholesterol metabolic process	8	1.66667	0.00346844	ABCA1, CEBPA, APP, SMPD1, LDLRAP1, CYP3A4, LDLR, TSKU
	GOTERM_BP_DIRECT	GO:0045665~negative regulation of neuron differentiation	7	1.45833	0.00358669	SPAG9, APP, DIXDC1, HOXA2, EIF2AK4, DLL1, GLI3
	GOTERM_BP_DIRECT	GO:0007399~nervous system development	19	3.95833	0.00364603	APP, SMARCB1, INTU, GDA, SEMA6D, NAV2, ARHGAP26, FGF2, OPHN1, MAP1B, SMPD1, UNC119, SPOCK1, TCF4, ATXN10, SRGAP2, SCN3B, BRINP3, FKTN
	GOTERM_BP_DIRECT	GO:0001568~blood vessel development	6	1.25	0.00385194	CEACAM1, COL1A2, ALDH1A2, PSEN1, TDGF1, TGFBR2
	GOTERM_BP_DIRECT	GO:0043407~negative regulation of MAP kinase activity	6	1.25	0.00424995	BMP2, SMPD1, CAV1, STK38, ADIPOQ, AGT
	GOTERM_BP_DIRECT	GO:0007420~brain development	15	3.125	0.00437518	SCTR, CTNS, KCNAB1, SHROOM4, TGFBR2, BCR, NFASC, BCL2L11, SYNJ1, ZIC2, ZIC1, CASP2, AGTR2, GAS8, MEN1
	GOTERM_BP_DIRECT	GO:0018108~peptidyl-tyrosine phosphorylation	10	2.08333	0.00449352	BCR, PDGFRB, RET, PDGFRA, MAP2K1, TIE1, ABL2, BAZ1B, FRK, JAK1
	GOTERM_BP_DIRECT	GO:0048538~thymus development	6	1.25	0.00467643	ASXL1, MAP2K1, BCL2L11, SIX1, PSEN1, MAPK3
	GOTERM_BP_DIRECT	GO:0060021~palate development	7	1.45833	0.00489513	PDGFRA, INTU, BNC2, NPRL3, WNT9B, ALX4, GLI3
	GOTERM_BP_DIRECT	GO:0007498~mesoderm development	5	1.04167	0.00539994	HES7, TIE1, IKZF1, TBX6, IKZF3
	GOTERM_BP_DIRECT	GO:0006104~succinyl-CoA metabolic process	3	0.625	0.00543685	SUCLA2, OGDH, DLST
	GOTERM_BP_DIRECT	GO:0048839~inner ear development	6	1.25	0.00668834	PDGFRB, CEBPA, BMP2, CDKN1B, SIX1, DLL1
	GOTERM_BP_DIRECT	GO:0051607~defense response to virus	13	2.70833	0.00685496	DDX17, RNASEL, CD40, TRIM41, IL10RB, STAT2, ADAR, IFNLR1, EIF2AK4, OAS2, G3BP1, IRF7, TLR2
	GOTERM_BP_DIRECT	GO:0048557~embryonic digestive tract morphogenesis	4	0.833333	0.0071927	PDGFRA, SIX2, HNF1B, GLI3
	GOTERM_BP_DIRECT	GO:0000122~negative regulation of transcription from RNA polymerase II promoter	36	7.5	0.00781803	CEBPA, APP, GFI1, SIX1, GATA4, PSEN1, GLI3, PURB, DNAJB1, CUX1, MAGEA1, HOXA2, ALX1, RREB1, MEN1, HES7, CAV1, HNF1B, TBX6, VAX2, PARP15, THAP1, TBX15, GFI1B, BMP2, RYBP, BRMS1L, NFIC, TFEC, RFX5, IRF7, RLIM, MDM4, MAGED2, TRIM33, FRK
	GOTERM_BP_DIRECT	GO:0071300~cellular response to retinoic acid	7	1.45833	0.00798094	ABCA1, RET, ALDH1A2, WNT9B, ABL2, HOXA2, BRINP3
	GOTERM_BP_DIRECT	GO:0000187~activation of MAPK activity	7	1.45833	0.00798094	RET, MAP2K1, BMP2, MAP3K7, TDGF1, FGF2, AGT
	GOTERM_BP_DIRECT	GO:0001936~regulation of endothelial cell proliferation	3	0.625	0.00802662	TIE1, ALDH1A2, FUT2
	GOTERM_BP_DIRECT	GO:0060440~trachea formation	3	0.625	0.00802662	MAP2K1, TGFBR2, MAPK3
	GOTERM_BP_DIRECT	GO:1903598~positive regulation of gap junction assembly	3	0.625	0.00802662	ACE2, CAV1, AGT
	GOTERM_BP_DIRECT	GO:0032092~positive regulation of protein binding	7	1.45833	0.0085147	APP, BMP2, CAV1, IDE, PSEN1, STK4, MEN1
	GOTERM_BP_DIRECT	GO:0001822~kidney development	9	1.875	0.00904046	BCL2L11, SIX2, ALDH1A2, CYP4A11, SIX1, TSC1, HNF1B, CC2D2A, AGT
	GOTERM_BP_DIRECT	GO:0046718~viral entry into host cell	8	1.66667	0.00963144	ACE2, HYAL1, SMPD1, ITGB3, IDE, CLDN1, LDLR, CTSB
	GOTERM_BP_DIRECT	GO:0007165~signal transduction	43	8.95833	0.00999533	RET, CAMK2B, RASL12, DGKD, RTKN, REG1A, PEX11B, IL5RA, PIK3R1, STK4, RND2, CBL, FGF2, HIF1A, TNFSF13B, GPR173, OPHN1, SMPD1, CHN2, CHRNE, SH3BP5, ABL2, IL36RN, SRGAP2, PDE8B, PDGFRB, MAP2K1, IL10RB, TXNRD1, TIE1, STAT2, ADIPOQ, ARHGAP26, VAV2, BCR, MOB3C, CLCN6, CEACAM1, PDE3A, KRAS, PDE7A, CRK, TLR2
	GOTERM_BP_DIRECT	GO:0032147~activation of protein kinase activity	7	1.45833	0.0109071	MOB3C, MAP2K1, ITGB3, KIF14, ADNP, STK4, TGFBR2
	GOTERM_BP_DIRECT	GO:0010628~positive regulation of gene expression	22	4.58333	0.0111749	RET, MYLK2, CEBPA, APP, MAP2K1, CAV1, REG1A, LIF, HNF1B, PSEN1, DLL1, FGF2, HIF1A, QKI, BMP2, OCLN, CALCR, ALDH1A2, KRAS, LDLR, TLR2, MAPK3
	GOTERM_BP_DIRECT	GO:0043524~negative regulation of neuron apoptotic process	10	2.08333	0.0114299	PCDHGC5, PCDHGC4, STXBP1, PCDHGC3, KIF14, SIX1, KRAS, ADNP, PSEN1, HIF1A
	GOTERM_BP_DIRECT	GO:0060337~type I interferon signaling pathway	4	0.833333	0.0114365	OAS2, STAT2, IRF7, JAK1
	GOTERM_BP_DIRECT	GO:0001666~response to hypoxia	11	2.29167	0.0115298	BMP2, CDKN1B, PKLR, NOS2, CAV1, ADIPOQ, REG1A, KCNA5, HIF1A, TGFBR2, TLR2
	GOTERM_BP_DIRECT	GO:0045732~positive regulation of protein catabolic process	7	1.45833	0.0115725	BARD1, DDB1, SNX1, VCP, CDKN1B, IDE, RAB7A
	GOTERM_BP_DIRECT	GO:0009410~response to xenobiotic stimulus	13	2.70833	0.0115875	RET, CDKN1B, GPX1, SLC1A2, GATA4, HNF1B, TGFBR2, PNP, SCNN1B, MAP1B, SMPD1, PDE3A, BLMH
	GOTERM_BP_DIRECT	GO:0043406~positive regulation of MAP kinase activity	7	1.45833	0.0122661	PDGFRB, APP, CD40, KRAS, PSEN1, TDGF1, FGF2
	GOTERM_BP_DIRECT	GO:0010634~positive regulation of epithelial cell migration	5	1.04167	0.0125256	HYAL1, TACR1, HIF1A, RREB1, TGFBR2
	GOTERM_BP_DIRECT	GO:0030301~cholesterol transport	4	0.833333	0.0131097	CAV1, LDLRAP1, LDLR, CFTR
	GOTERM_BP_DIRECT	GO:0061298~retina vasculature development in camera-type eye	3	0.625	0.0145154	PDGFRB, PDGFRA, HIF1A
	GOTERM_BP_DIRECT	GO:0070778~L-aspartate transport	3	0.625	0.0145154	SLC38A7, SLC1A2, SLC25A22
	GOTERM_BP_DIRECT	GO:0030853~negative regulation of granulocyte differentiation	3	0.625	0.0145154	CEACAM1, ADIPOQ, C1QC
	GOTERM_BP_DIRECT	GO:0042538~hyperosmotic salinity response	3	0.625	0.0145154	TACR3, AQP4, CLDN1
	GOTERM_BP_DIRECT	GO:0006884~cell volume homeostasis	4	0.833333	0.0149152	CLCN6, CLNS1A, WNK3, SLC12A8
	GOTERM_BP_DIRECT	GO:0030879~mammary gland development	4	0.833333	0.0149152	BCL2L11, CAV1, CYP19A1, TDGF1
	GOTERM_BP_DIRECT	GO:0051092~positive regulation of NF-kappaB transcription factor activity	10	2.08333	0.0149614	APP, CD40, CD40LG, CAV1, RIPK4, KRAS, TRAF1, MAP3K7, AGT, TLR2
	GOTERM_BP_DIRECT	GO:0001570~vasculogenesis	6	1.25	0.0162032	TIE1, CAV1, AGGF1, QKI, TGFBR2, AMOT
	GOTERM_BP_DIRECT	GO:0001658~branching involved in ureteric bud morphogenesis	5	1.04167	0.0162523	BMP2, WNT9B, SIX1, FGF2, GLI3
	GOTERM_BP_DIRECT	GO:0007568~aging	11	2.29167	0.0162668	PDGFRB, GNAO1, GPX1, CASP2, TACR3, TNFRSF1B, CLDN1, FGF2, AGT, TGFBR2, MAPK3
	GOTERM_BP_DIRECT	GO:0048488~synaptic vesicle endocytosis	5	1.04167	0.0176329	NLGN4X, SYNJ1, OPHN1, PIP5K1C, SYP
	GOTERM_BP_DIRECT	GO:0034063~stress granule assembly	4	0.833333	0.0189268	ATXN2L, ATXN2, YTHDF3, G3BP1
	GOTERM_BP_DIRECT	GO:0045109~intermediate filament organization	6	1.25	0.0195246	KRT38, KRT37, INA, KRT6B, PLEC, KRT6A
	GOTERM_BP_DIRECT	GO:0006468~protein phosphorylation	21	4.375	0.0204929	CAMK2B, RET, APP, MAP2K1, RNASEL, RIPK4, PHKA1, PIK3R1, EIF2AK4, STK4, CDC25B, TGFBR2, BCR, BMP2, PRKAR1B, MYO3B, STK38, WNK3, FRK, JAK1, MAPK3
	GOTERM_BP_DIRECT	GO:0051056~regulation of small GTPase mediated signal transduction	8	1.66667	0.0205605	BCR, DOCK3, CHN2, RASGRF2, ARHGAP26, SRGAP2, VAV2, AMOT
	GOTERM_BP_DIRECT	GO:0001947~heart looping	6	1.25	0.02197	GATA4, PSEN1, TBX6, DLL1, HIF1A, TGFBR2
	GOTERM_BP_DIRECT	GO:0044458~motile cilium assembly	4	0.833333	0.0234767	INTU, ZMYND10, CC2D2A, SPATA6
	GOTERM_BP_DIRECT	GO:0043393~regulation of protein binding	4	0.833333	0.0234767	APP, PSEN1, LDLRAP1, CRK
	GOTERM_BP_DIRECT	GO:0001755~neural crest cell migration	5	1.04167	0.0238726	RET, EFNB1, SEMA6D, ALX1, HIF1A
	GOTERM_BP_DIRECT	GO:0043627~response to estrogen	6	1.25	0.024606	PDGFRB, DHH, CAV1, HAPLN3, GLI3, TGFBR2
	GOTERM_BP_DIRECT	GO:0001934~positive regulation of protein phosphorylation	11	2.29167	0.0251193	MOB3C, APP, BMP2, CD40, ITGB3, ADIPOQ, KRAS, EIF2AK4, STK4, FGF2, MAPK3
	GOTERM_BP_DIRECT	GO:0046697~decidualization	4	0.833333	0.025954	LIF, CTSB, MAPK3, MEN1
	GOTERM_BP_DIRECT	GO:1903715~regulation of aerobic respiration	3	0.625	0.0271947	VCP, IDE, HIF1A
	GOTERM_BP_DIRECT	GO:0016188~synaptic vesicle maturation	3	0.625	0.0271947	UNC13B, STXBP1, SYP
	GOTERM_BP_DIRECT	GO:0050891~multicellular organismal water homeostasis	3	0.625	0.0271947	SCNN1B, AQP4, CFTR
	GOTERM_BP_DIRECT	GO:0043065~positive regulation of apoptotic process	15	3.125	0.0273801	UNC13B, BARD1, PDGFRB, APP, B4GALT1, PSEN1, STK4, BMP2, BCL2L11, RYBP, ADAMTSL4, SMPD1, ALDH1A2, CASP2, ACIN1
	GOTERM_BP_DIRECT	GO:0010977~negative regulation of neuron projection development	6	1.25	0.0274371	KANK1, GFI1, SPOCK1, TSC1, TBX6, TSKU
	GOTERM_BP_DIRECT	GO:0006629~lipid metabolic process	11	2.29167	0.0275066	APOL4, B4GALT1, ACOX1, MID1IP1, PITPNA, PDE3A, GDPD2, PLCXD1, CYP3A4, CRK, LDLR
	GOTERM_BP_DIRECT	GO:0035023~regulation of Rho protein signal transduction	4	0.833333	0.0285659	BCR, KANK1, OPHN1, RASGRF2
	GOTERM_BP_DIRECT	GO:0042552~myelination	5	1.04167	0.0293268	NFASC, DHH, TSC1, FAM126A, QKI
	GOTERM_BP_DIRECT	GO:0046777~protein autophosphorylation	10	2.08333	0.0294199	CAMK2B, BCR, PDGFRB, PDGFRA, MYLK2, WNK3, CAD, EIF2AK4, STK4, UHMK1
	GOTERM_BP_DIRECT	GO:0030036~actin cytoskeleton organization	10	2.08333	0.0312675	BCR, KANK1, OPHN1, KRAS, PIP5K1C, ARHGAP26, CRK, PDLIM4, SHROOM4, AMOT
	GOTERM_BP_DIRECT	GO:0030900~forebrain development	5	1.04167	0.0312954	GNAO1, DNAJB1, APP, ITGAM, VAX2
	GOTERM_BP_DIRECT	GO:0003181~atrioventricular valve morphogenesis	3	0.625	0.0321251	BMP2, MDM4, TGFBR2
	GOTERM_BP_DIRECT	GO:0042572~retinol metabolic process	5	1.04167	0.0333398	RDH11, ALDH1A2, PNPLA4, CYP3A4, ADH6
	GOTERM_BP_DIRECT	GO:0009749~response to glucose	6	1.25	0.0336997	CDKN1B, PKLR, ADIPOQ, ENSA, HNF1B, TGFBR2
	GOTERM_BP_DIRECT	GO:0007584~response to nutrient	6	1.25	0.0353928	ABCA1, PKLR, HAT1, ADIPOQ, ENSA, TGFBR2
	GOTERM_BP_DIRECT	GO:0032526~response to retinoic acid	5	1.04167	0.0354605	PDGFRB, ASXL1, SYNJ1, TIE1, WNT9B
	GOTERM_BP_DIRECT	GO:0007507~heart development	11	2.29167	0.0363789	MAP2K1, BMP2, CDKN1B, FLRT3, CAD, KCNAB1, TDGF1, CC2D2A, PDLIM4, GLI3, TGFBR2
	GOTERM_BP_DIRECT	GO:0007275~multicellular organism development	11	2.29167	0.0363789	PDGFRB, RET, PDGFRA, RYBP, DGKD, CUX1, TIE1, GREB1, LIF, WNT9B, RREB1
	GOTERM_BP_DIRECT	GO:0046677~response to antibiotic	4	0.833333	0.0372021	HYAL1, ALPL, CBL, JAK1
	GOTERM_BP_DIRECT	GO:0061049~cell growth involved in cardiac muscle cell development	3	0.625	0.0373756	GATA4, AGTR2, AGT
	GOTERM_BP_DIRECT	GO:0006996~organelle organization	3	0.625	0.0373756	TOR1A, KIF4A, HPS5
	GOTERM_BP_DIRECT	GO:0097242~beta-amyloid clearance	3	0.625	0.0373756	ITGAM, IDE, LDLR
	GOTERM_BP_DIRECT	GO:0010745~negative regulation of macrophage derived foam cell differentiation	3	0.625	0.0373756	ABCA1, ITGB3, ADIPOQ
	GOTERM_BP_DIRECT	GO:0010739~positive regulation of protein kinase A signaling	3	0.625	0.0373756	APP, CALCR, ADIPOQ
	GOTERM_BP_DIRECT	GO:0071872~cellular response to epinephrine stimulus	3	0.625	0.0373756	PKLR, ADIPOQ, ATP2B4
	GOTERM_BP_DIRECT	GO:0016050~vesicle organization	3	0.625	0.0373756	SORT1, SAR1B, CAV1
	GOTERM_BP_DIRECT	GO:0042542~response to hydrogen peroxide	5	1.04167	0.0376574	PDGFRB, GNAO1, GPX1, KCNA5, CRK
	GOTERM_BP_DIRECT	GO:0043552~positive regulation of phosphatidylinositol 3-kinase activity	4	0.833333	0.0403446	PDGFRB, PDGFRA, FGF2, VAV2
	GOTERM_BP_DIRECT	GO:0001558~regulation of cell growth	6	1.25	0.0407828	CEACAM1, KIF14, TMC8, SPOCK1, FBLN5, AGT
	GOTERM_BP_DIRECT	GO:0001501~skeletal system development	8	1.66667	0.0407964	HES7, BMP2, COL1A2, ALX4, ALPL, HAPLN3, PHEX, DLL3
	GOTERM_BP_DIRECT	GO:0034383~low-density lipoprotein particle clearance	3	0.625	0.0429281	ADIPOQ, LDLRAP1, LDLR
	GOTERM_BP_DIRECT	GO:0009743~response to carbohydrate	3	0.625	0.0429281	MAP1B, HNF1B, ADNP
	GOTERM_BP_DIRECT	GO:0016082~synaptic vesicle priming	3	0.625	0.0429281	UNC13B, SYNJ1, STXBP1
	GOTERM_BP_DIRECT	GO:0048598~embryonic morphogenesis	3	0.625	0.0429281	FLRT3, HNF1B, FGF2
	GOTERM_BP_DIRECT	GO:0006099~tricarboxylic acid cycle	4	0.833333	0.0436168	SUCLA2, PDHA1, OGDH, DLST
	GOTERM_BP_DIRECT	GO:0034446~substrate adhesion-dependent cell spreading	5	1.04167	0.0447073	NTNG1, ITGB3, KIF14, PIK3R1, SRGAP2
	GOTERM_BP_DIRECT	GO:0071333~cellular response to glucose stimulus	6	1.25	0.0466439	UNC13B, GPX1, GATA4, AQP4, ZNF236, MEN1
	GOTERM_BP_DIRECT	GO:0010603~regulation of cytoplasmic mRNA processing body assembly	2	0.416667	0.0472451	ATXN2L, ATXN2
	GOTERM_BP_DIRECT	GO:1902943~positive regulation of voltage-gated chloride channel activity	2	0.416667	0.0472451	PTAFR, CFTR
	GOTERM_BP_DIRECT	GO:0072038~mesenchymal stem cell maintenance involved in nephron morphogenesis	2	0.416667	0.0472451	SIX2, WNT9B
	GOTERM_BP_DIRECT	GO:0033484~nitric oxide homeostasis	2	0.416667	0.0472451	CAV1, ADNP
	GOTERM_BP_DIRECT	GO:0021693~cerebellar Purkinje cell layer structural organization	2	0.416667	0.0472451	KIF14, DLL1
	GOTERM_BP_DIRECT	GO:0008615~pyridoxine biosynthetic process	2	0.416667	0.0472451	PSAT1, PNPO
	GOTERM_BP_DIRECT	GO:0051563~smooth endoplasmic reticulum calcium ion homeostasis	2	0.416667	0.0472451	APP, PSEN1
	GOTERM_BP_DIRECT	GO:0007199~G-protein coupled receptor signaling pathway coupled to cGMP nucleotide second messenger	2	0.416667	0.0472451	AGTR2, AGT
	GOTERM_BP_DIRECT	GO:0072181~mesonephric duct formation	2	0.416667	0.0472451	WNT9B, HNF1B
	GOTERM_BP_DIRECT	GO:0035909~aorta morphogenesis	3	0.625	0.0487653	PDGFRB, NPRL3, SIX1
	GOTERM_BP_DIRECT	GO:0035815~positive regulation of renal sodium excretion	3	0.625	0.0487653	TACR1, AGTR2, AGT
	GOTERM_BP_DIRECT	GO:0042493~response to drug	13	2.70833	0.0498495	RET, CDKN1B, SLC1A2, GATA4, HNF1B, TGFBR2, GNAO1, PNP, SCNN1B, MAP1B, SMPD1, PDE3A, BLMH
miR-3622a-5p	GOTERM_BP_DIRECT	GO:0040014~regulation of multicellular organism growth	7	2.55474	9e-07	GAMT, GHR, FTO, ATRN, APP, SGPL1, ZMPSTE24
	GOTERM_BP_DIRECT	GO:0016477~cell migration	14	5.10949	7.48e-05	NANOS1, FLT1, NDE1, WWC1, MMP2, EMP2, CRKL, FMNL3, ATRN, PEAK1, WWC3, FGFR4, CRK, FGFR1
	GOTERM_BP_DIRECT	GO:0009410~response to xenobiotic stimulus	13	4.74453	0.000107	LYN, SS18, KCNJ11, MMP2, DNMT3A, GATA6, SLC1A2, LPL, LRP8, SLC8A1, TXN2, TBXA2R, TOP1
	GOTERM_BP_DIRECT	GO:0008284~positive regulation of cell proliferation	19	6.93431	0.000443	LYN, FLT1, CTF1, CAV3, KIF14, IGF2, EMP2, ADRA2A, GNAI2, CRKL, HLX, AKT2, KRAS, E2F3, S1PR3, S1PR2, IL7R, FGFR4, FGFR1
	GOTERM_BP_DIRECT	GO:0042391~regulation of membrane potential	8	2.91971	0.000517	GABRB1, KCNJ11, CHRNG, CAV3, CHRNA4, GRIK3, HCN1, GRIN1
	GOTERM_BP_DIRECT	GO:0098749~cerebellar neuron development	3	1.09489	0.000558	NANOS1, CRK, CRKL
	GOTERM_BP_DIRECT	GO:0042493~response to drug	13	4.74453	0.00077	LYN, SS18, KCNJ11, FECH, DNMT3A, GATA6, SLC1A2, LPL, LRP8, SLC8A1, TXN2, TBXA2R, TOP1
	GOTERM_BP_DIRECT	GO:0043406~positive regulation of MAP kinase activity	7	2.55474	0.000813	GHR, TENM1, APP, FLT1, KRAS, ADRA2A, FGFR1
	GOTERM_BP_DIRECT	GO:0042981~regulation of apoptotic process	11	4.0146	0.00096	WRN, APAF1, TRAF3, CARD8, ALX4, TNFRSF10B, XIAP, APOE, LRP8, CARD11, NAIP
	GOTERM_BP_DIRECT	GO:0006979~response to oxidative stress	8	2.91971	0.00128815	ATRN, APP, WRN, CHRNA4, MSRB3, APOE, TXN2, MICB
	GOTERM_BP_DIRECT	GO:0043410~positive regulation of MAPK cascade	9	3.28467	0.00161856	APP, FLT1, NMNAT1, RYK, WWC1, IGF2, ADRA2A, FGFR1, CDON
	GOTERM_BP_DIRECT	GO:0010288~response to lead ion	4	1.45985	0.00283327	APP, FECH, DNMT3A, CPOX
	GOTERM_BP_DIRECT	GO:0055013~cardiac muscle cell development	4	1.45985	0.00283327	SGCD, CAV3, SLC8A1, ZMPSTE24
	GOTERM_BP_DIRECT	GO:0021987~cerebral cortex development	6	2.18978	0.00310723	CNTNAP2, NDE1, KIF14, CRK, CRKL, CDON
	GOTERM_BP_DIRECT	GO:0045944~positive regulation of transcription from RNA polymerase II promoter	29	10.5839	0.00360295	CREBZF, CEBPA, APP, GATA6, NR3C1, ARNTL2, ATAD2B, ALX4, APBB2, E2F3, ZBED3, CDON, SS18, PRRX1, EYA1, DMRT2, TCF12, IGF2, TBX5, SOX10, TBX19, GRIN1, SKI, MAVS, IRF4, ELF4, TCF3, SP7, CLOCK
	GOTERM_BP_DIRECT	GO:0060307~regulation of ventricular cardiac muscle cell membrane repolarization	4	1.45985	0.00369722	CAV3, NOS1AP, SCN4B, ZMPSTE24
	GOTERM_BP_DIRECT	GO:0009749~response to glucose	6	2.18978	0.00370796	COL4A3, ADIPOQ, LPL, SLC8A1, TXN2, ZBED3
	GOTERM_BP_DIRECT	GO:0038026~reelin-mediated signaling pathway	3	1.09489	0.00634277	CRK, LRP8, CRKL
	GOTERM_BP_DIRECT	GO:0007603~phototransduction, visible light	3	1.09489	0.00634277	GNA11, RHO, PDE6B
	GOTERM_BP_DIRECT	GO:0010804~negative regulation of tumor necrosis factor-mediated signaling pathway	4	1.45985	0.00650288	CARD8, ADIPOQ, XIAP, NAIP
	GOTERM_BP_DIRECT	GO:0001934~positive regulation of protein phosphorylation	9	3.28467	0.00732702	LYN, APP, MAVS, AKT2, ADIPOQ, IGF2, KRAS, CRKL, CDON
	GOTERM_BP_DIRECT	GO:0032836~glomerular basement membrane development	3	1.09489	0.007857	COL4A4, COL4A3, SULF1
	GOTERM_BP_DIRECT	GO:0032060~bleb assembly	3	1.09489	0.007857	EMP1, ANO6, EMP2
	GOTERM_BP_DIRECT	GO:0018108~peptidyl-tyrosine phosphorylation	7	2.55474	0.00983993	LYN, DSTYK, FLT1, RYK, PEAK1, FGFR4, FGFR1
	GOTERM_BP_DIRECT	GO:0006811~ion transport	7	2.55474	0.0105484	SLC12A3, GABRB1, CHRNA4, SLC1A2, CTNS, LRRC8A, SLC8A1
	GOTERM_BP_DIRECT	GO:0006006~glucose metabolic process	5	1.82482	0.010978	H6PD, KCNJ11, AKT2, ADIPOQ, IGF2
	GOTERM_BP_DIRECT	GO:0086012~membrane depolarization during cardiac muscle cell action potential	3	1.09489	0.0113172	SCN4B, SLC8A1, KCNJ2
	GOTERM_BP_DIRECT	GO:0001708~cell fate specification	4	1.45985	0.0121101	TBX15, TBX5, TBX19, CDON
	GOTERM_BP_DIRECT	GO:0035725~sodium ion transmembrane transport	6	2.18978	0.0122868	SLC12A3, ANO6, SCN3A, SCN4B, SLC8A1, HCN1
	GOTERM_BP_DIRECT	GO:1902476~chloride transmembrane transport	5	1.82482	0.0128677	CLCN6, SLC12A3, GABRB1, LRRC8A, ANO6
	GOTERM_BP_DIRECT	GO:0030036~actin cytoskeleton organization	8	2.91971	0.0130385	FMNL3, FGD4, INF2, KRAS, CRK, ADRA2A, SPTBN1, SPTBN2
	GOTERM_BP_DIRECT	GO:0033628~regulation of cell adhesion mediated by integrin	3	1.09489	0.0132547	LYN, CRK, CRKL
	GOTERM_BP_DIRECT	GO:0034220~ion transmembrane transport	7	2.55474	0.0141883	CLCN6, GABRB1, CHRNG, CHRNA4, GRIK3, ATP2A3, ANO6
	GOTERM_BP_DIRECT	GO:0007165~signal transduction	27	9.85401	0.0160144	TENM1, GABRB1, CHRNA4, NR3C1, LRP8, GNAI2, CRKL, CHRNG, GNA11, AKT2, SH3BP2, GRK6, PDE6B, LYN, RYK, PDE4C, ADIPOQ, TNFRSF10B, SMAD5, CLCN6, MAVS, TRAF3, KRAS, IL7R, CLOCK, CRK, CARD11
	GOTERM_BP_DIRECT	GO:0061098~positive regulation of protein tyrosine kinase activity	4	1.45985	0.0162466	APP, DLG3, DOK7, LRP8
	GOTERM_BP_DIRECT	GO:0006357~regulation of transcription from RNA polymerase II promoter	35	12.7737	0.0166974	CREBZF, CEBPA, APP, GATA6, NR3C1, ARNTL2, HLX, ZNF704, ZNF449, ALX4, E2F3, ZBED3, ZNF142, PRRX1, DMRT2, TCF12, EBF3, ZNF75D, ZBTB33, TBX5, SOX10, TBX19, SMAD5, HIC1, TOX4, FOXR2, TBX15, IRF4, ELF4, MED20, LCOR, TCF3, SP7, CLOCK, CRK
	GOTERM_BP_DIRECT	GO:0033674~positive regulation of kinase activity	5	1.82482	0.0180485	DSTYK, FLT1, RYK, FGFR4, FGFR1
	GOTERM_BP_DIRECT	GO:0007204~positive regulation of cytosolic calcium ion concentration	7	2.55474	0.0202917	BCAP31, APP, CAV3, TBXA2R, TAC4, ITPR3, S1PR3
	GOTERM_BP_DIRECT	GO:0007584~response to nutrient	5	1.82482	0.0206129	APAF1, TBXA2R, ADIPOQ, SLC8A1, GNAI2
	GOTERM_BP_DIRECT	GO:0006417~regulation of translation	5	1.82482	0.0206129	NANOS1, APP, RBM8A, AKT2, MKNK1
	GOTERM_BP_DIRECT	GO:1990573~potassium ion import across plasma membrane	4	1.45985	0.0223994	SLC12A3, KCNJ11, KCNJ12, KCNJ2
	GOTERM_BP_DIRECT	GO:0043407~negative regulation of MAP kinase activity	4	1.45985	0.0237618	LYN, CAV3, ADIPOQ, APOE
	GOTERM_BP_DIRECT	GO:0051044~positive regulation of membrane protein ectodomain proteolysis	3	1.09489	0.0248566	APP, APOE, ADRA2A
	GOTERM_BP_DIRECT	GO:0001843~neural tube closure	5	1.82482	0.0253624	SKI, VANGL2, APAF1, MTHFD1L, PRICKLE1
	GOTERM_BP_DIRECT	GO:0008542~visual learning	4	1.45985	0.0266185	APP, CTNS, KRAS, GRIN1
	GOTERM_BP_DIRECT	GO:0001507~acetylcholine catabolic process in synaptic cleft	2	0.729927	0.0272696	ACHE, COLQ
	GOTERM_BP_DIRECT	GO:0035685~helper T cell diapedesis	2	0.729927	0.0272696	CRK, CRKL
	GOTERM_BP_DIRECT	GO:0031175~neuron projection development	6	2.18978	0.0274444	LYN, APP, CNTNAP2, RYK, EFHD1, APOE
	GOTERM_BP_DIRECT	GO:0035235~ionotropic glutamate receptor signaling pathway	3	1.09489	0.027533	APP, GRIK3, GRIN1
	GOTERM_BP_DIRECT	GO:0007189~adenylate cyclase-activating G-protein coupled receptor signaling pathway	6	2.18978	0.0300273	APP, TBXA2R, S1PR3, S1PR2, ADRA2A, GNAI2
	GOTERM_BP_DIRECT	GO:0001889~liver development	5	1.82482	0.0318645	CEBPA, HLX, GATA6, KRAS, ZMPSTE24
	GOTERM_BP_DIRECT	GO:0006936~muscle contraction	5	1.82482	0.0318645	GAMT, MYL6, CHRNG, KCNJ12, SLC8A1
	GOTERM_BP_DIRECT	GO:0007399~nervous system development	11	4.0146	0.0323261	IGSF8, TENM1, ACHE, APP, APAF1, TCF12, TPP1, TCF3, NAV2, NAIP, CDON
	GOTERM_BP_DIRECT	GO:0050877~neurological system process	4	1.45985	0.0328571	GABRB1, KCNJ11, CHRNG, CHRNA4
	GOTERM_BP_DIRECT	GO:0048013~ephrin receptor signaling pathway	4	1.45985	0.0328571	LYN, SS18, MMP2, CRK
	GOTERM_BP_DIRECT	GO:0002009~morphogenesis of an epithelium	3	1.09489	0.033213	RIPK4, TBX5, SOX10
	GOTERM_BP_DIRECT	GO:0006801~superoxide metabolic process	3	1.09489	0.033213	CCS, NCF1, SH3PXD2B
	GOTERM_BP_DIRECT	GO:0045088~regulation of innate immune response	3	1.09489	0.033213	XIAP, APOE, LRP8
	GOTERM_BP_DIRECT	GO:0006884~cell volume homeostasis	3	1.09489	0.0362095	CLCN6, SLC12A3, LRRC8A
	GOTERM_BP_DIRECT	GO:0060348~bone development	4	1.45985	0.0362369	SH3PXD2B, SULF1, SMAD5, TRIM45
	GOTERM_BP_DIRECT	GO:0001501~skeletal system development	6	2.18978	0.0366341	ACAN, GNA11, SH3PXD2B, IGF2, ALX4, FGFR1
	GOTERM_BP_DIRECT	GO:0007519~skeletal muscle tissue development	4	1.45985	0.0379913	IGSF8, SRPK3, MYL6, HLX
	GOTERM_BP_DIRECT	GO:0000122~negative regulation of transcription from RNA polymerase II promoter	21	7.66423	0.0392737	MBD3, CEBPA, APP, PRRX1, WWC1, CBX2, DNMT3A, GATA6, IGF2, RTF1, ZBTB33, NR3C1, SOX10, SMAD5, HIC1, SKI, TBX15, WWC3, LCOR, APBB2, TCF3
	GOTERM_BP_DIRECT	GO:0007193~adenylate cyclase-inhibiting G-protein coupled receptor signaling pathway	4	1.45985	0.0397883	APP, S1PR3, ADRA2A, GNAI2
	GOTERM_BP_DIRECT	GO:0007517~muscle organ development	5	1.82482	0.0405779	CTF1, SGCD, CAV3, TCF12, ALX4
	GOTERM_BP_DIRECT	GO:0030154~cell differentiation	16	5.83942	0.0405929	LYN, SRPK3, PTPRU, CPNE5, EYA1, CAV3, APAF1, EYA2, NDE1, CBX2, TCF12, SMAD5, HLX, ELF4, SH3PXD2B, BCL7B
	GOTERM_BP_DIRECT	GO:1905906~regulation of amyloid fibril formation	2	0.729927	0.0406252	APP, APOE
	GOTERM_BP_DIRECT	GO:0072513~positive regulation of secondary heart field cardioblast proliferation	2	0.729927	0.0406252	EYA1, TBX5
	GOTERM_BP_DIRECT	GO:0045666~positive regulation of neuron differentiation	5	1.82482	0.0419225	APP, TCF12, TCF3, FGFR1, CDON
	GOTERM_BP_DIRECT	GO:0010259~multicellular organism aging	3	1.09489	0.0424989	WRN, GNA11, SLC1A2
	GOTERM_BP_DIRECT	GO:0046330~positive regulation of JNK cascade	5	1.82482	0.0432921	APP, NCF1, TRAF3, XIAP, NAIP
	GOTERM_BP_DIRECT	GO:0051289~protein homotetramerization	4	1.45985	0.0435095	GOLGA2, KCNJ12, KCNJ2, HCN1
	GOTERM_BP_DIRECT	GO:0048666~neuron development	4	1.45985	0.045433	ATAT1, MFSD8, TENM1, CTF1
	GOTERM_BP_DIRECT	GO:0006783~heme biosynthetic process	3	1.09489	0.0457853	FECH, SRRD, CPOX
	GOTERM_BP_DIRECT	GO:0007271~synaptic transmission, cholinergic	3	1.09489	0.0457853	CHRNG, CHRNA4, APOE
	GOTERM_BP_DIRECT	GO:0060041~retina development in camera-type eye	4	1.45985	0.0473981	SKI, ACHE, RHO, PDE6B
	GOTERM_BP_DIRECT	GO:0071320~cellular response to cAMP	4	1.45985	0.0473981	APP, ADIPOQ, SLC8A1, HCN1
	GOTERM_BP_DIRECT	GO:0016055~Wnt signaling pathway	7	2.55474	0.0485741	GRK6, BCL7B, XIAP, RTF1, ZBTB33, HIC1, ZBED3
	GOTERM_BP_DIRECT	GO:0043393~regulation of protein binding	3	1.09489	0.0491619	APP, CRK, CDON
	GOTERM_BP_DIRECT	GO:0051000~positive regulation of nitric-oxide synthase activity	3	1.09489	0.0491619	NOS1AP, KRAS, APOE
	GOTERM_BP_DIRECT	GO:0055074~calcium ion homeostasis	3	1.09489	0.0491619	SGCD, SLC8A1, GRIN1
GO, Gene Ontology; HUVECs, human umbilical vein endothelial cells

## Sheet: 8
Supplemental Table S8.Differential expressed proteins in exosomes in HMSMCs, HUVECs and female-blood.
Gene	HMSMCs-Exo	Female Blood-Exo	HUVECs-Exo
USO1	2.51205e+06	5171.85	0
PTPRF	1.08788e+07	49966.9	0
FAP	1.95353e+07	156234	0
PDGFRB	4.72912e+06	48907.2	0
MMP2	3.03764e+06	50009.9	0
GJA1	7.50574e+06	156593	0
TNFRSF11B	1.86711e+06	41574.8	0
SLC39A14	3.44107e+06	78657	0
ADGRE5	330045	13576.2	0
NEO1	1.97436e+06	131512	0
GSTA4	1.32765e+06	142082	0
CDH6	3.80645e+06	578597	0
SULT1E1	1.99506e+06	335943	0
TSPAN4	4.82841e+06	835908	0
INHBE	606946	153790	0
PTGR1	2.01393e+06	777927	0
CEMIP	2.19097e+06	1.03659e+06	0
NUDC	1.23061e+06	585910	0
RTCB	602390	292942	0
ALPP	4.18412e+06	2.15391e+06	0
PAG1	387011	216459	0
NDRG2	1.27009e+06	740083	0
TCIRG1	662490	416286	0
FRMPD1	534986	351341	0
TIMP2	853604	726383	0
MRC1	1.9126e+06	3.73025e+06	0
PRG2	322211	4.07441e+06	0
PSG1	262538	7.8778e+06	0
HMSMCs, human myometrial smooth muscle cells; HUVECs, human umbilical vein endothelial cells; Exo, exosomes

## Sheet: 9
Supplemental Table S9. Characteristics of the TNL and TL women.
	Maternal age (years)	Parity	BMI (kg/m2)	Gestational Age(weeks+days)	Fetal weight(g)	Indication for the cesarean
LC-MS/MS
TNL-1	24	2	25.68	40	3780	Maternal request
TNL-2	27	1	31.03	40+5	3520	Maternal request
TL-1	31	2	25.65	39+5	3250	Intrauterine distress
TL-2	31	2	24.75	39+1	2850	Placental dysfunction
miRNA sequencing
TNL-1	28	2	25.81	39+3	3610	Placental dysfunction
TNL-2	24	2	25.68	40	3780	Maternal request
TL-1	35	1	26.89	40	3540	Intrauterine distress
TL-2	28	1	23.73	40+1	3150	Intrauterine distress
NL, nonlabor; IL, in labor; BMI, body mass index; LC-MS/MS, liquid chromatography–tandem mass spectrometry
